# Supplementary material for: O,O-Dimethyl O-(4-sulfamoylphen­yl) phospho­rothio­ate (cythio­ate)
Source: Acta Crystallogr Sect E Struct Rep Online. 2013 Jun 8;69(Pt 7):o1042. doi: 10.1107/S1600536813014724 (PMC3772475; doi:10.1107/S1600536813014724)
Supplement: Supplementary file 1 [file e-69-o1042-sup1.cif]

##############################################################################
#                                                                            #
# This CIF contains the data in a paper accepted for publication in          #
# Acta Crystallographica Section E. It conforms to the requirements of       #
# Notes for Authors for Acta Crystallographica Section E, and has been       #
# peer reviewed under the auspices of the IUCr Commission on Journals.       #
#                                                                            #
# Full details of the Crystallographic Information File format               #
# are given in the paper "The Crystallographic Information File (CIF):       #
# a New Standard Archive File for Crystallography" by S. R. Hall, F. H.      #
# Allen and I. D. Brown [Acta Cryst. (1991), A47, 655-685].                  #
#                                                                            #
# The current version of the core CIF dictionary is obtainable from          #
# ftp://ftp.iucr.org/pub/cif_core.dic.                                       #
#                                                                            #
# Software is freely available for graphical display of the structure(s)     #
# in this CIF. For information consult the CIF software page                 #
# http://www.iucr.org/resources/cif/software.                                #
#                                                                            #
# This file may be used for bona fide research purposes within the           #
# scientific community so long as proper attribution is given to the journal # 
# article from which it was obtained.                                        #
#                                                                            #
##############################################################################
data_I
_audit_creation_method     SHELXL-97
_chemical_name_systematic
;
<i>O</i>,<i>O</i>-Dimethyl <i>O</i>-(4-sulfamoylphenyl) phosphorothioate
;
_chemical_name_common     'Cythioate'
_chemical_formula_moiety     'C8 H12 N O5 P S2'
_chemical_formula_sum     'C8 H12 N O5 P S2'
_chemical_formula_iupac     'C8 H12 N O5 P S2'
_chemical_formula_weight     297.28
_chemical_melting_point     ?
_symmetry_cell_setting     monoclinic
_symmetry_space_group_name_H-M     'P 21/m'
_symmetry_space_group_name_Hall     '-P 2yb'
loop_
    _symmetry_equiv_pos_as_xyz
    'x, y, z'
    '-x, y+1/2, -z'
    '-x, -y, -z'
    'x, -y-1/2, z'
_cell_length_a     6.6634(2)
_cell_length_b     8.5514(3)
_cell_length_c     11.8716(5)
_cell_angle_alpha     90.00
_cell_angle_beta     105.067(3)
_cell_angle_gamma     90.00
_cell_volume     653.21(4)
_cell_formula_units_Z     2
_cell_measurement_reflns_used     100
_cell_measurement_theta_min     11.29
_cell_measurement_theta_max     20.72
_cell_measurement_temperature     295(2)
_exptl_crystal_description     parallelepiped
_exptl_crystal_colour     colorless
_exptl_crystal_size_max     0.50
_exptl_crystal_size_mid     0.38
_exptl_crystal_size_min     0.26
_exptl_crystal_density_diffrn     1.511
_exptl_crystal_density_meas     ?
_exptl_crystal_density_method     'not measured'
_exptl_crystal_F_000     308
_exptl_absorpt_coefficient_mu     0.538
_exptl_absorpt_correction_type     integration
_exptl_absorpt_process_details     '(<i>XSHELL</i>; Bruker, 1999)'
_exptl_absorpt_correction_T_min     0.745
_exptl_absorpt_correction_T_max     0.890
_diffrn_ambient_temperature     295(2)
_diffrn_radiation_type     MoK\a
_diffrn_radiation_wavelength     0.71073
_diffrn_radiation_source     'normal-focus sealed tube'
_diffrn_radiation_monochromator     'graphite'
_diffrn_measurement_device     'Bruker P4'
_diffrn_measurement_method     \q/2\q
_diffrn_detector_area_resol_mean     ?
_diffrn_reflns_number     2229
_diffrn_reflns_av_R_equivalents     0.0305
_diffrn_reflns_av_sigmaI/netI     0.0296
_diffrn_reflns_theta_min     1.78
_diffrn_reflns_theta_max     27.48
_diffrn_reflns_theta_full     27.48
_diffrn_measured_fraction_theta_max     0.996
_diffrn_measured_fraction_theta_full     0.996
_diffrn_reflns_limit_h_min     -1
_diffrn_reflns_limit_h_max     8
_diffrn_reflns_limit_k_min     -1
_diffrn_reflns_limit_k_max     11
_diffrn_reflns_limit_l_min     -15
_diffrn_reflns_limit_l_max     15
_diffrn_standards_number     3
_diffrn_standards_interval_count     100
_diffrn_standards_interval_time     ?
_diffrn_standards_decay_%     1.2
loop_
    _diffrn_standard_refln_index_h
    _diffrn_standard_refln_index_k
    _diffrn_standard_refln_index_l
    1 2 1
    2 0 1
    2 0 -4
_refine_special_details
;
Refinement of <i>F</i>^2^ against ALL reflections. The weighted <i>R</i>-factor,
<i>wR</i>, and goodness of fit, <i>S</i>, are based on <i>F</i>^2^,
conventional <i>R</i>-factors, <i>R</i>, are based on <i>F</i>, with <i>F</i>
set to zero for negative <i>F</i>^2^. The threshold expression of <i>F</i>^2^
> 2\s(<i>F</i>^2^) is used only for calculating <i>R</i>-factors(gt)
<i>etc</i>. and is not relevant to the choice of reflections for refinement.
<i>R</i>-factors based on <i>F</i>^2^ are statistically about twice as large
as those based on <i>F</i>, and <i>R</i>-factors based on ALL data will be
even larger.
;
_reflns_number_total     1591
_reflns_number_gt     1421
_reflns_threshold_expression     I>2\s(I)
_refine_ls_structure_factor_coef     Fsqd
_refine_ls_matrix_type     full
_refine_ls_R_factor_all     0.0478
_refine_ls_R_factor_gt     0.0414
_refine_ls_wR_factor_gt     0.1090
_refine_ls_wR_factor_ref     0.1121
_refine_ls_goodness_of_fit_ref     1.207
_refine_ls_restrained_S_all     1.230
_refine_ls_number_reflns     1591
_refine_ls_number_parameters     89
_refine_ls_number_restraints     5
_refine_ls_hydrogen_treatment     constr
_refine_ls_weighting_scheme     calc
_refine_ls_weighting_details
              'w=1/[\s^2^(Fo^2^)+(0.0241P)^2^+0.6341P] where P=(Fo^2^+2Fc^2^)/3'
_atom_sites_solution_hydrogens     geom
_atom_sites_solution_primary     direct
_atom_sites_solution_secondary     difmap
_refine_ls_shift/su_max     0.000
_refine_ls_shift/su_mean     0.000
_refine_diff_density_max     0.380
_refine_diff_density_min     -0.298
_refine_ls_extinction_method     'SHELXL97 (Sheldrick, 2008)'
_refine_ls_extinction_coef     0.024(3)
_refine_ls_extinction_expression
                                  'Fc^*^=kFc[1+0.001xFc^2^\l^3^/sin(2\q)]^-1/4^'
loop_
    _atom_type_symbol
    _atom_type_description
    _atom_type_scat_dispersion_real
    _atom_type_scat_dispersion_imag
    _atom_type_scat_source
    'C' 'C' 0.0033 0.0016
                         'International Tables Vol C Tables 4.2.6.8 and 6.1.1.4'
    'H' 'H' 0.0000 0.0000
                         'International Tables Vol C Tables 4.2.6.8 and 6.1.1.4'
    'N' 'N' 0.0061 0.0033
                         'International Tables Vol C Tables 4.2.6.8 and 6.1.1.4'
    'O' 'O' 0.0106 0.0060
                         'International Tables Vol C Tables 4.2.6.8 and 6.1.1.4'
    'P' 'P' 0.1023 0.0942
                         'International Tables Vol C Tables 4.2.6.8 and 6.1.1.4'
    'S' 'S' 0.1246 0.1234
                         'International Tables Vol C Tables 4.2.6.8 and 6.1.1.4'
_computing_data_collection
;
XSCANS (Bruker, 1996)
;
_computing_cell_refinement
;
XSCANS (Bruker, 1996)
;
_computing_data_reduction     'XSCANS (Bruker, 1996)'
_computing_structure_solution     'SHELXS86 (Sheldrick, 2008)'
_computing_structure_refinement     'SHELXL97 (Sheldrick, 2008)'
_computing_molecular_graphics     'SHELXTL/PC (Sheldrick, 2008)'
_computing_publication_material
;
SHELXTL/PC (Sheldrick, 2008) and SHELXL97 (Sheldrick, 2008)
;
loop_
    _atom_site_type_symbol
    _atom_site_label
    _atom_site_fract_x
    _atom_site_fract_y
    _atom_site_fract_z
    _atom_site_U_iso_or_equiv
    _atom_site_adp_type
    _atom_site_calc_flag
    _atom_site_refinement_flags
    _atom_site_occupancy
    _atom_site_symmetry_multiplicity
    _atom_site_disorder_assembly
    _atom_site_disorder_group
    S S1 -0.23323(18) 0.2500 1.05126(9) 0.0538(3) Uani d S 1 2 . .
    S S2 0.35491(5) 0.2500 0.47670(7) 0.0436(3) Uani d SD 1 2 . .
    P P1 -0.21467(14) 0.2500 0.89334(8) 0.0369(3) Uani d S 1 2 . .
    O O1 0.0232(4) 0.2500 0.8914(2) 0.0492(7) Uani d S 1 2 . .
    O O2 -0.3172(3) 0.1128(2) 0.81215(17) 0.0516(5) Uani d . 1 1 . .
    O O3 0.3035(3) 0.1053(3) 0.41556(17) 0.0604(6) Uani d . 1 1 . .
    N N1 0.60337(16) 0.2500 0.5300(2) 0.0517(8) Uani d SD 1 2 . .
    H H1 0.6458 0.1679 0.5711 0.078 Uiso d RD 1 1 . .
    C C1 0.0859(5) 0.2500 0.7865(3) 0.0394(8) Uani d S 1 2 . .
    C C2 0.1203(5) 0.1098(4) 0.7397(3) 0.0521(7) Uani d . 1 1 . .
    H H2 0.0929 0.0163 0.7727 0.063 Uiso d R 1 1 . .
    C C3 0.1974(4) 0.1100(4) 0.6413(3) 0.0498(7) Uani d . 1 1 . .
    H H3 0.2222 0.0160 0.6078 0.060 Uiso d R 1 1 . .
    C C4 0.2367(5) 0.2500 0.5937(3) 0.0376(7) Uani d S 1 2 . .
    C C5 -0.3293(6) -0.0430(4) 0.8543(3) 0.0646(9) Uani d . 1 1 . .
    H H5A -0.3981 -0.1095 0.7908 0.097 Uiso d R 1 1 . .
    H H5B -0.1916 -0.0817 0.8881 0.097 Uiso d R 1 1 . .
    H H5C -0.4061 -0.0423 0.9125 0.097 Uiso d R 1 1 . .
loop_
    _atom_site_aniso_label
    _atom_site_aniso_U_11
    _atom_site_aniso_U_22
    _atom_site_aniso_U_33
    _atom_site_aniso_U_12
    _atom_site_aniso_U_13
    _atom_site_aniso_U_23
    S1 0.0682(7) 0.0611(7) 0.0411(5) 0.000 0.0304(5) 0.000
    S2 0.0563(6) 0.0460(5) 0.0327(4) 0.000 0.0191(4) 0.000
    P1 0.0415(5) 0.0381(5) 0.0349(4) 0.000 0.0167(4) 0.000
    O1 0.0391(13) 0.077(2) 0.0339(13) 0.000 0.0138(10) 0.000
    O2 0.0653(12) 0.0450(11) 0.0449(10) -0.0096(9) 0.0150(9) -0.0015(9)
    O3 0.0803(14) 0.0615(14) 0.0433(10) -0.0078(12) 0.0233(10) -0.0151(10)
    N1 0.056(2) 0.055(2) 0.0513(19) 0.000 0.0257(16) 0.000
    C1 0.0340(17) 0.053(2) 0.0332(16) 0.000 0.0125(13) 0.000
    C2 0.0647(17) 0.0463(16) 0.0550(16) 0.0077(14) 0.0330(14) 0.0131(13)
    C3 0.0656(17) 0.0399(15) 0.0527(15) 0.0062(13) 0.0313(13) 0.0026(12)
    C4 0.0394(17) 0.0416(19) 0.0329(16) 0.000 0.0118(13) 0.000
    C5 0.091(2) 0.0439(17) 0.0617(19) -0.0109(17) 0.0243(17) -0.0017(15)
_geom_special_details
;
All s.u.'s (except the s.u. in the dihedral angle between two l.s. planes) are
estimated using the full covariance matrix. The cell s.u.'s are taken into
account individually in the estimation of s.u.'s in distances, angles and
torsion angles; correlations between s.u.'s in cell parameters are only used
when they are defined by crystal symmetry. An approximate (isotropic)
treatment of cell s.u.'s is used for estimating s.u.'s involving l.s. planes.
;
loop_
    _geom_bond_atom_site_label_1
    _geom_bond_atom_site_label_2
    _geom_bond_site_symmetry_2
    _geom_bond_distance
    _geom_bond_publ_flag
    S1 P1 . 1.9107(13) ?
    S2 O3 4_565 1.431(2) ?
    S2 O3 . 1.431(2) ?
    S2 N1 . 1.6114(6) ?
    S2 C4 . 1.766(3) ?
    P1 O2 4_565 1.559(2) ?
    P1 O2 . 1.559(2) ?
    P1 O1 . 1.591(3) ?
    O1 C1 . 1.413(4) ?
    O2 C5 . 1.433(4) ?
    N1 H1 . 0.8600 ?
    C1 C2 . 1.366(3) ?
    C1 C2 4_565 1.366(3) ?
    C2 C3 . 1.393(4) ?
    C2 H2 . 0.9300 ?
    C3 C4 . 1.377(3) ?
    C3 H3 . 0.9300 ?
    C4 C3 4_565 1.377(3) ?
    C5 H5A . 0.9604 ?
    C5 H5B . 0.9599 ?
    C5 H5C . 0.9606 ?
loop_
    _geom_angle_atom_site_label_1
    _geom_angle_atom_site_label_2
    _geom_angle_atom_site_label_3
    _geom_angle_site_symmetry_1
    _geom_angle_site_symmetry_3
    _geom_angle
    _geom_angle_publ_flag
    O3 S2 O3 4_565 . 119.80(19) ?
    O3 S2 N1 4_565 . 106.56(11) ?
    O3 S2 N1 . . 106.56(11) ?
    O3 S2 C4 4_565 . 107.59(10) ?
    O3 S2 C4 . . 107.59(10) ?
    N1 S2 C4 . . 108.30(16) ?
    O2 P1 O2 4_565 . 97.65(16) ?
    O2 P1 O1 4_565 . 105.61(10) ?
    O2 P1 O1 . . 105.61(10) ?
    O2 P1 S1 4_565 . 118.48(8) ?
    O2 P1 S1 . . 118.48(8) ?
    O1 P1 S1 . . 109.46(11) ?
    C1 O1 P1 . . 122.5(2) ?
    C5 O2 P1 . . 122.63(19) ?
    S2 N1 H1 . . 112.0 ?
    C2 C1 C2 . 4_565 122.8(3) ?
    C2 C1 O1 . . 118.57(16) ?
    C2 C1 O1 4_565 . 118.57(16) ?
    C1 C2 C3 . . 118.5(3) ?
    C1 C2 H2 . . 120.7 ?
    C3 C2 H2 . . 120.7 ?
    C4 C3 C2 . . 119.7(3) ?
    C4 C3 H3 . . 120.1 ?
    C2 C3 H3 . . 120.1 ?
    C3 C4 C3 . 4_565 120.7(3) ?
    C3 C4 S2 . . 119.57(16) ?
    C3 C4 S2 4_565 . 119.57(16) ?
    O2 C5 H5A . . 109.5 ?
    O2 C5 H5B . . 109.4 ?
    H5A C5 H5B . . 109.5 ?
    O2 C5 H5C . . 109.5 ?
    H5A C5 H5C . . 109.5 ?
    H5B C5 H5C . . 109.4 ?
loop_
    _geom_torsion_atom_site_label_1
    _geom_torsion_atom_site_label_2
    _geom_torsion_atom_site_label_3
    _geom_torsion_atom_site_label_4
    _geom_torsion_site_symmetry_1
    _geom_torsion_site_symmetry_2
    _geom_torsion_site_symmetry_3
    _geom_torsion_site_symmetry_4
    _geom_torsion
    _geom_torsion_publ_flag
    O2 P1 O1 C1 4_565 . . . -51.40(8) ?
    O2 P1 O1 C1 . . . . 51.40(8) ?
    S1 P1 O1 C1 . . . . 180.0000(10)
                                   ?
    O2 P1 O2 C5 4_565 . . . -160.9(2) ?
    O1 P1 O2 C5 . . . . 90.5(3) ?
    S1 P1 O2 C5 . . . . -32.6(3) ?
    P1 O1 C1 C2 . . . . -91.7(3) ?
    P1 O1 C1 C2 . . . 4_565 91.7(3) ?
    C2 C1 C2 C3 4_565 . . . 1.2(6) ?
    O1 C1 C2 C3 . . . . -175.2(3) ?
    C1 C2 C3 C4 . . . . -0.1(5) ?
    C2 C3 C4 C3 . . . 4_565 -1.1(6) ?
    C2 C3 C4 S2 . . . . 174.7(2) ?
    O3 S2 C4 C3 4_565 . . . 157.3(3) ?
    O3 S2 C4 C3 . . . . 26.9(3) ?
    N1 S2 C4 C3 . . . . -87.9(3) ?
    O3 S2 C4 C3 4_565 . . 4_565 -26.9(3) ?
    O3 S2 C4 C3 . . . 4_565 -157.3(3) ?
    N1 S2 C4 C3 . . . 4_565 87.9(3) ?
loop_
    _geom_hbond_atom_site_label_D
    _geom_hbond_atom_site_label_H
    _geom_hbond_atom_site_label_A
    _geom_hbond_site_symmetry_A
    _geom_hbond_distance_DH
    _geom_hbond_distance_HA
    _geom_hbond_distance_DA
    _geom_hbond_angle_DHA
    _geom_hbond_publ_flag
    N1 H1 O3 3_656 0.86 2.36 3.134(3) 150 y
data_global
_journal_date_recd_electronic     2013-04-30
_journal_date_accepted     2013-05-28
_journal_name_full     'Acta Crystallographica, Section E'
_journal_year     2013
_journal_volume     69
_journal_issue      7
_journal_page_first     o1042
_journal_page_last     o1042
_journal_paper_category     QO
_journal_paper_doi     10.1107/S1600536813014724
_journal_coeditor_code     RZ5064
_publ_contact_author
;
      Dr. Russell G. Baughman
      Department of Chemistry
      Truman State University
      Kirksville, MO 63501-0828
      USA
;
_publ_contact_author_email     baughman@truman.edu
_publ_contact_author_fax     '660 785 4045'
_publ_contact_author_phone     '660 785 4627'
_publ_section_title
;
<i>O</i>,<i>O</i>-Dimethyl <i>O</i>-(4-sulfamoylphenyl) phosphorothioate
(cythioate)
;
loop_
    _publ_author_name
    _publ_author_address
    'Zhao, Puhan'
;
Department of Chemistry
Truman State University
Kirksville
MO 63501-4221
USA
;
    'Baughman, Russell G.'
;
Department of Chemistry
Truman State University
Kirksville
MO 63501-4221
USA
;
