# Supplementary material for: O,O-Dimethyl O-(4-sulfamoylphen­yl) phospho­rothio­ate (cythio­ate)
Source: Acta Crystallogr Sect E Struct Rep Online. 2013 Jun 8;69(Pt 7):o1042. doi: 10.1107/S1600536813014724 (PMC3772475; doi:10.1107/S1600536813014724)
Supplement: Supplementary file 2 [file e-69-o1042-Isup2.hkl]

# 
# h,k,l, Fc-squared, Fo-squared, sigma(Fo-squared) and status flag 
# 
data_I
_shelx_title ' CYTHIATE in P2(1)/m     BEST LATTS' 
_shelx_refln_list_code          4 
_shelx_F_calc_maximum      112.35 
_exptl_crystal_F_000       308.00 
_reflns_d_resolution_high  0.7701 
 
loop_ 
 _symmetry_equiv_pos_as_xyz 
 'x, y, z' 
 '-x, y+1/2, -z' 
 '-x, -y, -z' 
 'x, -y-1/2, z' 
 
_cell_length_a     6.6634 
_cell_length_b     8.5514 
_cell_length_c    11.8716 
_cell_angle_alpha  90.000 
_cell_angle_beta  105.067 
_cell_angle_gamma  90.000 
 
_shelx_F_squared_multiplier     1.000 
 
loop_ 
 _refln_index_h 
 _refln_index_k 
 _refln_index_l 
 _refln_F_squared_calc 
 _refln_F_squared_meas 
 _refln_F_squared_sigma 
 _refln_observed_status 
   1   0   0       42.28       34.63      0.92 o 
   2   0   0     8004.29     8284.03     41.60 o 
   3   0   0      888.66      872.24     16.42 o 
   4   0   0        9.69       12.54      0.80 o 
   5   0   0       56.19       49.91      1.66 o 
   6   0   0        1.09        3.16      0.77 o 
   7   0   0      111.67      121.58      3.78 o 
   8   0   0        0.74        0.66      1.10 o 
   1   1   0       30.49       34.63      0.89 o 
   2   1   0        1.21        6.04      0.31 o 
   3   1   0      914.89      810.79     11.40 o 
   4   1   0      503.74      547.55     10.79 o 
   5   1   0      147.22      143.43      3.50 o 
   6   1   0       18.09       22.75      0.94 o 
   7   1   0        5.21        6.15      0.60 o 
   8   1   0        1.87        3.28      0.83 o 
   0   2   0     5864.28     5447.29     29.31 o 
   1   2   0       84.90      108.36      2.67 o 
   2   2   0      357.48      338.35      9.38 o 
   3   2   0        0.01        0.65      0.49 o 
   4   2   0      127.68      125.72      4.98 o 
   5   2   0      357.84      364.62     10.61 o 
   6   2   0       33.21       38.20      1.36 o 
   7   2   0      109.70      110.17      3.37 o 
   8   2   0        8.71       11.04      1.47 o 
   1   3   0     2214.28     2155.33     33.56 o 
   2   3   0      483.14      452.41     11.64 o 
   3   3   0      641.68      614.43     15.73 o 
   4   3   0      576.85      577.01     14.81 o 
   5   3   0       82.24       80.34      2.63 o 
   6   3   0        8.77        5.68      0.90 o 
   7   3   0        7.24       11.29      0.93 o 
   8   3   0        2.24        2.60      1.36 o 
   0   4   0      917.28      869.95     16.04 o 
   1   4   0        4.10        3.68      0.58 o 
   2   4   0       17.90       11.31      0.71 o 
   3   4   0        0.04       -0.62      0.62 o 
   4   4   0       70.77       70.01      2.37 o 
   5   4   0      306.86      304.18      8.60 o 
   6   4   0       35.74       36.20      1.42 o 
   7   4   0       93.28       91.74      2.64 o 
   1   5   0       19.26       19.36      1.50 o 
   2   5   0      435.64      470.32     14.18 o 
   3   5   0      364.68      355.49     11.11 o 
   4   5   0      439.38      431.00     11.04 o 
   5   5   0      114.82      114.89      5.07 o 
   6   5   0        7.66        7.05      0.93 o 
   7   5   0        7.38       10.00      1.43 o 
   0   6   0     3409.36     3369.44     35.86 o 
   1   6   0        0.01        0.61      0.53 o 
   2   6   0      597.79      531.44     13.44 o 
   3   6   0       16.56       12.79      1.04 o 
   4   6   0       16.09       14.51      1.06 o 
   5   6   0       37.67       37.16      1.37 o 
   6   6   0        2.04        2.08      0.72 o 
   7   6   0       34.51       35.83      2.05 o 
   1   7   0       18.16       19.17      1.05 o 
   2   7   0        3.12        2.93      0.92 o 
   3   7   0      145.69      137.82      5.47 o 
   4   7   0       34.96       33.89      1.35 o 
   5   7   0       26.05       25.80      1.24 o 
   6   7   0        3.64        3.94      1.22 o 
   0   8   0     1160.34     1163.41     14.71 o 
   1   8   0        0.21       -0.40      0.56 o 
   2   8   0      231.60      218.71      6.20 o 
   3   8   0        0.17        0.28      0.78 o 
   4   8   0        3.01        1.85      0.82 o 
   5   8   0       23.50       27.62      1.73 o 
   1   9   0       11.24       13.10      2.07 o 
   2   9   0       31.59       36.73      1.36 o 
   3   9   0       39.87       39.55      1.36 o 
   4   9   0       36.77       37.56      1.90 o 
   0  10   0       81.99       85.41      2.59 o 
   1  10   0        3.46        3.65      0.58 o 
   2  10   0       18.47       17.37      1.54 o 
   3  10   0        1.52        0.61      1.38 o 
   1  11   0       12.94       12.81      1.11 o 
  -8   0   1        3.70        6.20      1.20 o 
  -7   0   1       10.22       10.14      0.90 o 
  -6   0   1       27.52       29.23      1.23 o 
  -5   0   1        0.75        0.24      0.62 o 
  -4   0   1     1467.36     1464.13     24.83 o 
  -3   0   1     1324.39     1404.22     19.88 o 
  -2   0   1     5710.24     5646.91     32.99 o 
  -1   0   1     4186.12     4051.10    111.70 o 
   0   0   1        5.85        0.64      0.04 o 
   1   0   1      187.38      198.80      7.57 o 
   2   0   1     3822.23     3975.83     29.97 o 
   3   0   1        2.01        0.05      0.46 o 
   4   0   1      193.94      207.02      9.67 o 
   5   0   1      161.61      171.22      8.03 o 
   6   0   1       23.01       30.19      1.22 o 
   7   0   1       24.07       27.32      1.19 o 
   8   0   1        0.01        4.10      1.74 o 
  -8   1   1       46.92       51.34      1.49 o 
  -7   1   1        2.62        3.10      0.52 o 
  -6   1   1      113.15      107.91      2.79 o 
  -5   1   1        7.39        8.45      0.57 o 
  -4   1   1       35.52       30.37      0.75 o 
  -3   1   1     1097.85     1160.27     12.86 o 
  -2   1   1        5.91        5.72      0.29 o 
  -1   1   1     3109.06     3091.65     44.92 o 
   0   1   1     3395.21     3556.46     28.02 o 
   1   1   1    12622.79    12513.12     86.03 o 
   2   1   1      130.77      111.92      4.40 o 
   3   1   1     1673.30     1689.38     20.19 o 
   4   1   1        6.43        8.29      0.58 o 
   5   1   1       10.48       11.71      0.64 o 
   6   1   1       53.15       50.62      1.29 o 
   7   1   1       16.26       17.78      0.74 o 
   8   1   1       48.06       53.39      1.58 o 
  -8   2   1        6.87        6.56      1.31 o 
  -7   2   1        1.26        1.60      0.78 o 
  -6   2   1        6.81        8.66      0.88 o 
  -5   2   1       22.11       20.88      1.05 o 
  -4   2   1      302.16      282.94     11.11 o 
  -3   2   1      777.83      759.99     16.04 o 
  -2   2   1       73.79       60.83      2.42 o 
  -1   2   1     1283.74     1185.86     33.36 o 
   0   2   1       28.68       43.74      9.88 o 
   1   2   1     2611.83     2736.84     87.75 o 
   2   2   1      464.88      410.26     10.89 o 
   3   2   1      410.44      410.07     12.91 o 
   4   2   1     1446.88     1395.21     23.31 o 
   5   2   1       83.80       88.87      3.34 o 
   6   2   1       61.02       66.44      2.52 o 
   7   2   1        0.68        1.23      0.69 o 
   8   2   1        0.04       -1.09      1.09 o 
  -8   3   1       38.75       36.96      1.99 o 
  -7   3   1        0.93        1.83      0.71 o 
  -6   3   1      182.41      180.60      5.62 o 
  -5   3   1       11.44        7.63      0.85 o 
  -4   3   1      368.09      363.28     12.09 o 
  -3   3   1      493.67      504.73     13.72 o 
  -2   3   1       32.61       43.90      1.56 o 
  -1   3   1      639.56      632.97     56.20 o 
   0   3   1        7.95        8.47      0.58 o 
   1   3   1      701.77      653.05     24.08 o 
   2   3   1       26.46       35.17      1.25 o 
   3   3   1      150.40      144.64      5.67 o 
   4   3   1        5.34        1.88      0.75 o 
   5   3   1       35.29       32.41      1.29 o 
   6   3   1       40.50       38.37      1.37 o 
   7   3   1       29.58       29.34      1.19 o 
  -7   4   1        4.01        4.43      0.84 o 
  -6   4   1        0.01        1.31      0.76 o 
  -5   4   1        3.64        4.41      0.81 o 
  -4   4   1       45.55       38.48      1.90 o 
  -3   4   1      205.58      177.44      6.11 o 
  -2   4   1       23.89       14.81      0.73 o 
  -1   4   1      405.16      383.93     25.33 o 
   0   4   1      475.72      496.37     12.09 o 
   1   4   1      685.22      720.63     10.91 o 
   2   4   1      997.47     1049.18     20.25 o 
   3   4   1      258.39      276.93     11.26 o 
   4   4   1     1172.85     1160.25     18.30 o 
   5   4   1       66.89       65.87      2.56 o 
   6   4   1       47.10       51.42      1.74 o 
   7   4   1        0.02        1.90      1.32 o 
  -7   5   1        0.14       -0.76      1.01 o 
  -6   5   1      132.66      137.58      4.09 o 
  -5   5   1        6.03        4.92      0.85 o 
  -4   5   1      178.38      174.25      7.68 o 
  -3   5   1       75.16       68.61      2.82 o 
  -2   5   1       10.96        9.73      0.78 o 
  -1   5   1      152.24      132.34      8.18 o 
   0   5   1        1.11        3.86      0.51 o 
   1   5   1     1111.11     1005.39     14.65 o 
   2   5   1       22.92       25.17      1.13 o 
   3   5   1      400.25      381.41     12.62 o 
   4   5   1        0.41        1.31      0.82 o 
   5   5   1       25.89       27.07      1.25 o 
   6   5   1       10.06        9.53      0.97 o 
   7   5   1       12.47       11.53      1.45 o 
  -7   6   1        0.82        1.54      1.15 o 
  -6   6   1        8.60        9.34      0.87 o 
  -5   6   1        6.04        4.53      0.92 o 
  -4   6   1      208.61      201.93      6.56 o 
  -3   6   1      345.15      320.41      9.80 o 
  -2   6   1      240.90      247.21     10.57 o 
  -1   6   1      358.11      376.43     29.98 o 
   0   6   1        0.15        0.87      0.51 o 
   1   6   1       87.20       86.74      2.89 o 
   2   6   1        5.45        4.80      0.96 o 
   3   6   1       33.79       35.59      1.37 o 
   4   6   1      193.62      194.24      6.03 o 
   5   6   1       22.66       21.56      1.19 o 
   6   6   1       16.20       17.27      1.01 o 
  -6   7   1       21.11       20.47      1.62 o 
  -5   7   1        1.85        2.19      0.83 o 
  -4   7   1        0.00        0.96      0.77 o 
  -3   7   1      122.34      113.45      4.90 o 
  -2   7   1        0.51        1.81      0.90 o 
  -1   7   1      644.40      611.46      9.27 o 
   0   7   1      409.87      399.17      7.53 o 
   1   7   1     1229.15     1195.89     18.69 o 
   2   7   1      141.07      131.68      6.35 o 
   3   7   1      194.10      189.60      6.42 o 
   4   7   1        0.81        1.21      0.86 o 
   5   7   1        0.09       -0.13      0.74 o 
   6   7   1       18.36       21.55      1.73 o 
  -5   8   1        1.45        0.48      1.08 o 
  -4   8   1       62.95       63.20      2.70 o 
  -3   8   1      104.11       93.53      3.78 o 
  -2   8   1       88.04       98.85      3.14 o 
  -1   8   1       77.45       78.13      3.30 o 
   0   8   1        0.42        1.50      0.59 o 
   1   8   1       41.07       42.01      1.10 o 
   2   8   1        8.19        6.53      0.93 o 
   3   8   1       18.75       23.31      1.34 o 
   4   8   1       50.50       56.80      1.68 o 
   5   8   1        8.20        9.37      1.42 o 
  -5   9   1        0.52        1.18      1.21 o 
  -4   9   1       19.01       18.71      1.54 o 
  -3   9   1       14.47       15.78      1.05 o 
  -2   9   1        1.07        1.15      0.81 o 
  -1   9   1       61.82       62.88      1.61 o 
   0   9   1       10.31        9.63      0.94 o 
   1   9   1      150.93      137.82      2.99 o 
   2   9   1        2.65        0.86      0.77 o 
   3   9   1       55.05       48.99      1.53 o 
   4   9   1        0.55       -0.88      1.25 o 
  -3  10   1       19.62       20.84      1.75 o 
  -2  10   1        7.30        8.63      1.35 o 
  -1  10   1       45.36       47.33      0.99 o 
   0  10   1       15.11       16.33      0.71 o 
   1  10   1        1.90        2.17      0.50 o 
   2  10   1       38.91       45.33      1.98 o 
   3  10   1       15.71       14.35      1.53 o 
  -1  11   1       14.76       18.56      1.18 o 
   0  11   1        1.23        0.89      0.85 o 
  -8   0   2        3.43        5.00      1.11 o 
  -7   0   2       20.61       19.81      1.06 o 
  -6   0   2       19.93       16.50      0.99 o 
  -5   0   2      226.90      213.61      8.86 o 
  -4   0   2       70.94       71.89      3.46 o 
  -3   0   2       46.71       48.55      1.95 o 
  -2   0   2      217.38      231.52      6.82 o 
  -1   0   2        9.03       10.73      0.57 o 
   0   0   2      798.75      880.33     19.77 o 
   1   0   2     4730.49     4939.17     23.98 o 
   2   0   2      876.89      946.73     15.89 o 
   3   0   2      792.73      867.93     17.97 o 
   4   0   2      443.81      443.38     13.78 o 
   5   0   2      198.93      177.87      7.56 o 
   6   0   2       17.15       19.30      1.12 o 
   7   0   2       25.22       26.14      1.18 o 
  -8   1   2        2.34        2.41      0.84 o 
  -7   1   2       13.47       11.87      0.65 o 
  -6   1   2       30.73       28.14      0.88 o 
  -5   1   2      220.48      224.65      7.60 o 
  -4   1   2      404.12      398.45     11.01 o 
  -3   1   2      507.14      494.00     10.43 o 
  -2   1   2     1299.97     1286.23     15.07 o 
  -1   1   2        0.14        2.96      0.36 o 
   0   1   2      594.19      672.77     14.07 o 
   1   1   2      174.91      197.61      3.70 o 
   2   1   2     1431.89     1532.60     14.70 o 
   3   1   2      230.53      256.55      7.46 o 
   4   1   2      154.54      162.68      4.85 o 
   5   1   2      122.72      137.41      3.08 o 
   6   1   2       17.98       19.13      0.77 o 
   7   1   2       37.97       44.84      1.08 o 
  -8   2   2        0.03       -0.87      1.05 o 
  -7   2   2       45.56       49.29      1.69 o 
  -6   2   2        5.93        9.47      0.87 o 
  -5   2   2      201.80      205.70      8.51 o 
  -4   2   2      222.60      218.95      9.72 o 
  -3   2   2       18.01       25.14      1.06 o 
  -2   2   2       89.02       98.55      3.53 o 
  -1   2   2     1050.53     1003.04     52.62 o 
   0   2   2     3927.05     4164.73    213.81 o 
   1   2   2       24.71       27.38      1.47 o 
   2   2   2     1168.80     1176.07     19.81 o 
   3   2   2      522.15      511.19     15.26 o 
   4   2   2      107.02      111.24      3.82 o 
   5   2   2       20.39       18.34      1.10 o 
   6   2   2        0.82        0.24      0.73 o 
   7   2   2        6.60        8.78      0.89 o 
  -8   3   2        2.10        2.60      1.14 o 
  -7   3   2       19.79       17.65      1.08 o 
  -6   3   2       15.70       12.82      0.96 o 
  -5   3   2        0.54        1.29      0.74 o 
  -4   3   2        1.20        1.95      0.61 o 
  -3   3   2       31.96       30.69      1.18 o 
  -2   3   2      165.57      196.55      7.95 o 
  -1   3   2       34.19       50.75     21.06 o 
   0   3   2      188.87      176.79      9.29 o 
   1   3   2     1181.65     1236.53     13.69 o 
   2   3   2       68.09       70.64      2.57 o 
   3   3   2      622.06      607.00     16.62 o 
   4   3   2        4.87        4.44      0.88 o 
   5   3   2      398.72      384.32      9.46 o 
   6   3   2        2.83        2.52      0.85 o 
   7   3   2       23.60       24.25      1.70 o 
  -8   4   2        0.50        4.35      1.19 o 
  -7   4   2       28.88       32.23      1.23 o 
  -6   4   2        3.86        2.60      0.77 o 
  -5   4   2       99.09       94.27      3.22 o 
  -4   4   2       89.83       82.63      2.83 o 
  -3   4   2       34.08       39.12      1.24 o 
  -2   4   2      418.86      464.01     13.33 o 
  -1   4   2      104.95      114.33     24.61 o 
   0   4   2     2440.56     2715.23    145.18 o 
   1   4   2      100.83       94.89      2.73 o 
   2   4   2      319.19      307.31     12.08 o 
   3   4   2      256.73      245.94     11.13 o 
   4   4   2        2.80        8.76      1.01 o 
   5   4   2        6.54        6.60      0.87 o 
   6   4   2        0.56        2.67      0.82 o 
   7   4   2        2.64        2.97      1.29 o 
  -7   5   2        2.15        2.10      1.05 o 
  -6   5   2        1.52        1.63      0.73 o 
  -5   5   2        2.71        1.42      0.77 o 
  -4   5   2       34.64       35.08      1.35 o 
  -3   5   2        2.31        1.37      0.69 o 
  -2   5   2        1.89        6.21      0.83 o 
  -1   5   2       24.65       45.32     30.86 o 
   0   5   2        0.32       -0.15      0.37 o 
   1   5   2      297.03      295.29      8.37 o 
   2   5   2      148.69      155.03      6.22 o 
   3   5   2      143.80      145.85      4.56 o 
   4   5   2        2.71        5.14      0.92 o 
   5   5   2      163.11      149.27      4.87 o 
   6   5   2        0.44       -0.19      0.71 o 
   7   5   2       13.93       15.82      1.59 o 
  -7   6   2       11.01       10.12      1.43 o 
  -6   6   2        9.87       11.56      0.89 o 
  -5   6   2       84.23       83.57      3.66 o 
  -4   6   2       58.33       59.11      1.83 o 
  -3   6   2        5.68        5.20      0.90 o 
  -2   6   2        6.41       37.42      1.32 o 
  -1   6   2       17.54       16.12      0.72 o 
   0   6   2      351.11      366.97      9.84 o 
   1   6   2      229.49      230.44      6.98 o 
   2   6   2      305.59      316.00     10.23 o 
   3   6   2      185.69      200.14      7.71 o 
   4   6   2       65.76       75.23      2.72 o 
   5   6   2       15.62       18.16      1.13 o 
   6   6   2        1.32        2.68      1.11 o 
  -6   7   2       10.12       11.31      1.37 o 
  -5   7   2       68.92       73.59      2.71 o 
  -4   7   2       62.39       58.71      2.03 o 
  -3   7   2      131.01      122.44      5.35 o 
  -2   7   2      463.21      461.42     11.29 o 
  -1   7   2        6.52       28.65     20.24 o 
   0   7   2      219.05      217.68      9.83 o 
   1   7   2       21.60       18.15      0.82 o 
   2   7   2      113.29      123.94      3.77 o 
   3   7   2       70.02       69.42      2.59 o 
   4   7   2       54.56       54.00      1.96 o 
   5   7   2       12.26       15.35      1.07 o 
   6   7   2        5.45        6.66      1.38 o 
  -5   8   2       36.34       40.63      1.83 o 
  -4   8   2       22.63       23.01      1.14 o 
  -3   8   2        4.84        5.62      0.92 o 
  -2   8   2        0.53        3.70      1.00 o 
  -1   8   2        1.65        2.82      0.61 o 
   0   8   2       72.12       79.40      1.88 o 
   1   8   2       95.43       95.88      5.84 o 
   2   8   2       97.49       88.23      2.67 o 
   3   8   2       68.44       59.63      1.99 o 
   4   8   2       43.38       38.49      1.39 o 
   5   8   2        6.63       10.81      1.48 o 
  -5   9   2        1.50        0.52      1.11 o 
  -4   9   2        6.44        5.50      1.18 o 
  -3   9   2        0.94        0.98      0.82 o 
  -2   9   2       21.79       20.33      1.23 o 
  -1   9   2        1.21        4.70      2.34 o 
   0   9   2        8.15        6.73      0.94 o 
   1   9   2       16.10       14.67      0.74 o 
   2   9   2       15.50       17.86      1.08 o 
   3   9   2       19.60       26.50      1.23 o 
   4   9   2        3.50        4.44      1.42 o 
  -3  10   2        4.49        4.06      1.33 o 
  -2  10   2       15.58       15.53      1.65 o 
  -1  10   2        0.18        0.04      0.47 o 
   0  10   2       74.61       88.61      1.82 o 
   1  10   2       11.31       10.98      0.92 o 
   2  10   2       11.62       11.94      1.39 o 
   3  10   2       14.35       16.17      1.66 o 
   0  11   2        5.77        6.44      0.97 o 
  -8   0   3       11.43        8.61      1.22 o 
  -7   0   3        9.47       13.31      0.98 o 
  -6   0   3      112.97      117.73      3.73 o 
  -5   0   3       74.66       70.22      2.87 o 
  -4   0   3      837.81      794.72     17.75 o 
  -3   0   3      831.42      842.44     15.73 o 
  -2   0   3      128.60      162.46      5.91 o 
  -1   0   3     4712.17     4426.87    210.73 o 
   0   0   3     3809.43     3913.05     29.44 o 
   2   0   3       63.44       65.99      2.94 o 
   3   0   3     2036.48     1985.49     29.53 o 
   4   0   3       80.67       72.48      2.85 o 
   5   0   3      109.96      104.95      3.57 o 
   6   0   3       20.37       29.76      1.31 o 
   7   0   3       11.62       15.34      1.00 o 
  -8   1   3        0.32       -0.64      0.74 o 
  -7   1   3        0.44        0.46      0.48 o 
  -6   1   3        5.97        6.45      0.55 o 
  -5   1   3      487.79      480.03      8.72 o 
  -4   1   3        7.68        9.52      0.47 o 
  -3   1   3      470.44      448.93      8.30 o 
  -2   1   3      443.71      416.23      6.96 o 
  -1   1   3      132.82      151.64      5.61 o 
   0   1   3      338.02      388.73      6.16 o 
   1   1   3       81.54       83.18      1.51 o 
   2   1   3       22.68       30.25      0.84 o 
   3   1   3       10.78       14.88      0.65 o 
   4   1   3      339.21      339.62      8.20 o 
   5   1   3      124.32      129.34      5.92 o 
   6   1   3        1.31        0.52      0.80 o 
   7   1   3        3.78        3.50      0.54 o 
  -8   2   3       17.56       19.62      1.49 o 
  -7   2   3       30.23       31.04      1.24 o 
  -6   2   3        3.81        4.63      0.77 o 
  -5   2   3      234.64      214.19      8.36 o 
  -4   2   3       36.74       38.83      1.61 o 
  -3   2   3        3.15        2.78      0.50 o 
  -2   2   3      288.19      276.56      8.64 o 
  -1   2   3        2.65       11.62      1.13 o 
   0   2   3      382.86      369.13     16.33 o 
   1   2   3        8.21       29.68     32.60 o 
   2   2   3       38.01       52.13      2.30 o 
   3   2   3      116.09      152.22      5.69 o 
   4   2   3      187.79      199.86      5.97 o 
   5   2   3        0.00        1.41      0.78 o 
   6   2   3       24.94       29.81      1.31 o 
   7   2   3        9.77        9.05      1.44 o 
  -8   3   3        2.74        5.12      1.15 o 
  -7   3   3        0.06       -0.56      0.68 o 
  -6   3   3        0.01        1.39      0.66 o 
  -5   3   3       23.34       23.23      1.11 o 
  -4   3   3       37.07       37.43      1.57 o 
  -3   3   3       79.58       83.07      3.67 o 
  -2   3   3       31.17       48.03      2.42 o 
  -1   3   3      553.70      609.56     69.94 o 
   0   3   3     1380.41     1494.49    101.30 o 
   1   3   3      865.07      925.90     15.61 o 
   2   3   3      172.89      172.29      6.05 o 
   3   3   3       17.87       20.91      1.02 o 
   4   3   3      173.57      189.27      8.56 o 
   5   3   3        7.20       10.06      0.96 o 
   6   3   3        3.93        5.36      0.86 o 
   7   3   3        3.38        5.10      1.29 o 
  -8   4   3       17.03       17.89      1.70 o 
  -7   4   3       54.62       56.18      1.55 o 
  -6   4   3       23.35       22.61      1.13 o 
  -5   4   3      209.02      193.31      6.87 o 
  -4   4   3       21.55       21.51      1.00 o 
  -3   4   3       25.80       27.74      1.22 o 
  -2   4   3      166.45      161.96      5.88 o 
  -1   4   3        8.84       19.21      2.11 o 
   0   4   3      433.68      474.25     29.03 o 
   1   4   3        1.06        2.01      0.40 o 
   2   4   3        6.07        3.51      0.77 o 
   3   4   3       35.39       33.03      1.27 o 
   4   4   3      137.92      148.16      4.59 o 
   5   4   3        2.38        0.71      0.77 o 
   6   4   3       35.06       33.94      1.33 o 
   7   4   3        5.49        5.78      1.34 o 
  -7   5   3        1.21        0.35      1.00 o 
  -6   5   3        1.85        2.75      0.81 o 
  -5   5   3      138.75      138.44      5.55 o 
  -4   5   3       26.67       27.18      1.15 o 
  -3   5   3       42.24       43.21      1.59 o 
  -2   5   3      136.49      128.39      4.98 o 
  -1   5   3      169.70      191.62     20.98 o 
   0   5   3       18.35       26.59      1.68 o 
   1   5   3      577.50      585.33     13.97 o 
   2   5   3      154.02      155.82      5.49 o 
   3   5   3       10.58        8.75      1.01 o 
   4   5   3      201.79      210.64      7.07 o 
   5   5   3        0.27        1.56      0.81 o 
   6   5   3        0.45        0.73      0.72 o 
  -7   6   3        5.27        6.95      1.32 o 
  -6   6   3        1.57        1.12      0.70 o 
  -5   6   3       25.70       28.70      1.23 o 
  -4   6   3       54.26       47.42      1.85 o 
  -3   6   3       48.51       46.28      1.61 o 
  -2   6   3        5.94        6.91      0.90 o 
  -1   6   3      235.02      235.40     11.00 o 
   0   6   3      200.54      221.98      6.50 o 
   1   6   3        0.99       21.51     13.02 o 
   2   6   3        6.16        4.58      0.98 o 
   3   6   3      154.96      162.39      6.43 o 
   4   6   3       16.70       17.24      1.21 o 
   5   6   3        8.49       10.08      0.99 o 
   6   6   3        6.47        5.26      1.53 o 
  -6   7   3        1.26        2.06      1.11 o 
  -5   7   3       95.31       89.48      3.22 o 
  -4   7   3       13.23       16.03      1.02 o 
  -3   7   3      130.09      121.26      5.57 o 
  -2   7   3        7.33       11.98      1.09 o 
  -1   7   3       80.73       79.92      5.04 o 
   0   7   3       23.33       22.92      1.18 o 
   1   7   3       10.52        8.36      1.00 o 
   2   7   3        0.99       30.90      1.31 o 
   3   7   3        2.37        2.44      0.98 o 
   4   7   3       52.29       54.82      1.85 o 
   5   7   3       40.57       46.10      2.22 o 
  -6   8   3        1.06        0.92      1.79 o 
  -5   8   3        8.57        9.79      1.31 o 
  -4   8   3       22.20       20.08      1.11 o 
  -3   8   3       11.07       10.13      1.01 o 
  -2   8   3        0.11        1.22      0.87 o 
  -1   8   3       62.98       62.67      6.47 o 
   0   8   3       50.63       50.58      1.68 o 
   1   8   3        0.15        2.33      1.89 o 
   2   8   3        4.04        5.85      0.93 o 
   3   8   3       61.54       63.76      1.89 o 
   4   8   3       23.19       28.75      1.24 o 
   5   8   3        1.98        1.70      1.35 o 
  -5   9   3       24.31       19.95      1.62 o 
  -4   9   3        0.00        0.92      1.06 o 
  -3   9   3       22.16       22.04      1.13 o 
  -2   9   3        1.85        2.69      0.86 o 
  -1   9   3        3.42        5.00      0.63 o 
   0   9   3        2.79        3.02      0.55 o 
   1   9   3       26.24       30.78      0.89 o 
   2   9   3       21.80       21.34      1.15 o 
   3   9   3        0.21       -0.48      1.12 o 
   4   9   3       31.37       26.25      1.95 o 
  -3  10   3        1.34        2.27      1.26 o 
  -2  10   3        0.03       -1.18      1.18 o 
  -1  10   3        9.35        7.82      0.92 o 
   0  10   3       41.71       46.45      3.09 o 
   1  10   3        1.25        1.72      0.77 o 
   2  10   3        3.25        4.51      1.26 o 
  -8   0   4       14.07       18.29      1.47 o 
  -7   0   4        0.67        1.71      0.73 o 
  -6   0   4        6.49        6.44      0.82 o 
  -5   0   4       29.18       46.98      1.90 o 
  -4   0   4     2677.31     2673.50     32.61 o 
  -3   0   4      286.78      264.80      9.25 o 
  -2   0   4     5897.70     5755.72     38.27 o 
  -1   0   4     6568.19     6321.25    284.28 o 
   0   0   4      548.56      584.41     15.79 o 
   1   0   4     2152.45     2354.59     18.93 o 
   2   0   4      148.33      162.58      5.85 o 
   3   0   4        2.04        1.35      0.64 o 
   4   0   4       65.63       65.70      2.70 o 
   5   0   4      173.72      176.83      6.56 o 
   6   0   4        1.91        0.86      0.76 o 
   7   0   4        7.86        8.01      1.29 o 
  -8   1   4       62.60       69.88      2.32 o 
  -7   1   4        4.15        2.84      0.53 o 
  -6   1   4      186.35      176.86      4.32 o 
  -5   1   4       64.07       67.49      1.81 o 
  -4   1   4       75.00       63.60      1.84 o 
  -3   1   4      198.18      182.13      5.83 o 
  -2   1   4      200.96      227.49     13.89 o 
  -1   1   4       43.55       33.37      0.78 o 
   0   1   4       76.70       79.17      1.76 o 
   1   1   4       35.81       28.64      4.95 o 
   2   1   4       26.82       21.08      0.60 o 
   3   1   4        0.12       -0.69      0.69 o 
   4   1   4        7.77        6.08      0.62 o 
   5   1   4       60.88       57.60      1.54 o 
   6   1   4        4.69        3.01      0.55 o 
   7   1   4        0.15       -0.82      0.82 o 
  -8   2   4        0.23        1.95      1.07 o 
  -7   2   4        1.65        2.67      0.75 o 
  -6   2   4        2.70        0.22      0.72 o 
  -5   2   4       64.89       62.28      2.71 o 
  -4   2   4      339.04      372.72     12.13 o 
  -3   2   4      312.46      297.02     10.70 o 
  -2   2   4       51.45       46.43      1.79 o 
  -1   2   4     1295.66     1248.38     44.27 o 
   0   2   4      164.24      174.05     17.88 o 
   1   2   4      425.86      483.27     12.65 o 
   2   2   4      104.44      110.24      4.41 o 
   3   2   4      248.10      247.81     10.56 o 
   4   2   4      256.97      245.07      9.76 o 
   5   2   4       47.15       46.62      1.78 o 
   6   2   4       16.61       21.56      1.15 o 
   7   2   4        0.21       -0.01      1.19 o 
  -8   3   4       57.24       56.99      2.29 o 
  -7   3   4       11.29       10.09      0.89 o 
  -6   3   4      335.79      326.36      7.05 o 
  -5   3   4       42.90       40.66      1.32 o 
  -4   3   4       82.43       72.33      2.92 o 
  -3   3   4        6.67        2.71      0.59 o 
  -2   3   4        1.57        2.49      0.48 o 
  -1   3   4      617.66      591.39     40.63 o 
   0   3   4      209.86      251.89     14.03 o 
   1   3   4      945.47      908.45     14.14 o 
   2   3   4      339.99      328.01     12.56 o 
   3   3   4      251.96      284.33     10.48 o 
   4   3   4       14.83       14.47      1.12 o 
   5   3   4       30.43       34.33      1.36 o 
   6   3   4        0.55        1.57      0.76 o 
   7   3   4        3.96        3.63      1.29 o 
  -8   4   4        3.51        3.46      1.21 o 
  -7   4   4        2.54        3.39      0.73 o 
  -6   4   4        8.74        9.46      0.90 o 
  -5   4   4       15.07       13.14      0.95 o 
  -4   4   4       18.96       18.69      0.98 o 
  -3   4   4       60.65       57.37      2.34 o 
  -2   4   4        0.24        9.95      0.73 o 
  -1   4   4       38.17       16.61      1.65 o 
   0   4   4        9.75       10.74      0.51 o 
   1   4   4      676.24      769.88     34.03 o 
   2   4   4       19.29       16.98      1.35 o 
   3   4   4      185.95      189.99      8.72 o 
   4   4   4      139.17      149.33      6.12 o 
   5   4   4       13.48       11.37      1.05 o 
   6   4   4       13.94       16.51      1.08 o 
  -7   5   4        0.25       -0.24      1.06 o 
  -6   5   4      211.54      204.84      4.60 o 
  -5   5   4       13.38       14.42      1.04 o 
  -4   5   4      126.27      126.86      3.96 o 
  -3   5   4       51.97       52.68      2.19 o 
  -2   5   4        7.67       16.08      0.92 o 
  -1   5   4        9.26       22.86     17.05 o 
   0   5   4        1.37        1.14      0.51 o 
   1   5   4      186.61      203.95     14.94 o 
   2   5   4        6.96        8.12      0.96 o 
   3   5   4      107.09      104.55      3.70 o 
   4   5   4        7.44        9.17      0.98 o 
   5   5   4        4.03        5.69      0.94 o 
   6   5   4        1.80        1.39      1.14 o 
  -7   6   4        0.00       -1.05      1.27 o 
  -6   6   4        0.05       -0.47      0.69 o 
  -5   6   4       14.76       13.25      1.05 o 
  -4   6   4      344.35      326.53      7.72 o 
  -3   6   4      128.55      118.31      3.89 o 
  -2   6   4      324.18      345.43     10.09 o 
  -1   6   4      549.66      556.36     11.58 o 
   0   6   4        3.10        2.11      0.57 o 
   1   6   4       25.59       20.44      0.77 o 
   2   6   4        5.73        6.36      0.95 o 
   3   6   4       33.70       38.08      1.44 o 
   4   6   4       34.97       40.26      1.55 o 
   5   6   4       37.58       41.21      1.44 o 
   6   6   4        0.01        1.33      1.17 o 
  -6   7   4       23.27       23.77      1.61 o 
  -5   7   4        8.02        7.03      0.89 o 
  -4   7   4        1.50        3.27      0.82 o 
  -3   7   4        7.81        5.60      0.88 o 
  -2   7   4        1.23        5.44      0.98 o 
  -1   7   4       75.41       85.47      6.33 o 
   0   7   4        2.50        0.65      0.55 o 
   1   7   4       45.75       45.50      1.47 o 
   2   7   4       12.26       13.54      1.09 o 
   3   7   4        8.36        8.97      1.00 o 
   4   7   4        7.75        7.36      0.97 o 
   5   7   4       22.23       21.59      1.75 o 
  -5   8   4        9.29        4.84      1.23 o 
  -4   8   4      152.24      141.05      3.57 o 
  -3   8   4       59.98       57.57      1.86 o 
  -2   8   4      143.48      135.63      4.90 o 
  -1   8   4      157.23      162.79     14.68 o 
   0   8   4        0.08        0.79      0.58 o 
   1   8   4        4.61        3.42      0.56 o 
   2   8   4        2.39        3.74      0.83 o 
   3   8   4       24.74       27.28      1.31 o 
   4   8   4       23.57       17.55      1.65 o 
  -4   9   4        9.56       11.54      1.44 o 
  -3   9   4        0.72       -0.39      0.73 o 
  -2   9   4        1.41        1.19      0.83 o 
  -1   9   4       10.10       10.06      1.33 o 
   0   9   4        1.09        2.59      0.54 o 
   1   9   4       30.94       29.80      0.89 o 
   2   9   4        0.14        0.82      0.76 o 
   3   9   4        3.16        3.94      1.31 o 
  -3  10   4        2.04        0.01      1.20 o 
  -2  10   4       17.86       20.19      1.66 o 
  -1  10   4        2.94        3.87      1.18 o 
   0  10   4        0.43        0.49      0.78 o 
   1  10   4       16.62       18.77      1.82 o 
   2  10   4        0.87        1.31      1.44 o 
  -8   0   5        0.11        0.42      1.09 o 
  -7   0   5      151.88      150.66      4.23 o 
  -6   0   5       10.38       12.90      0.94 o 
  -5   0   5     1121.34     1074.73     17.43 o 
  -4   0   5        0.36        0.78      0.57 o 
  -3   0   5      562.13      463.39     12.97 o 
  -2   0   5     1628.89     1814.31     22.69 o 
  -1   0   5      564.89      646.89     40.30 o 
   0   0   5        1.26       -0.24      0.24 o 
   2   0   5       30.64       25.37      1.61 o 
   3   0   5        8.59        8.80      0.82 o 
   4   0   5        0.01        0.36      0.71 o 
   5   0   5       51.59       45.39      1.56 o 
   6   0   5       13.06        6.75      0.89 o 
   7   0   5        1.47        1.83      1.22 o 
  -8   1   5       21.81       23.29      1.12 o 
  -7   1   5        5.78        5.39      0.58 o 
  -6   1   5        4.59        6.72      1.42 o 
  -5   1   5       24.54       25.53      0.79 o 
  -4   1   5     1159.53     1194.55     24.21 o 
  -3   1   5      653.45      668.59     11.16 o 
  -2   1   5     2775.08     2808.39     20.73 o 
  -1   1   5      398.91      426.17      5.80 o 
   0   1   5     1062.01     1107.62     14.14 o 
   1   1   5       68.38       87.02      2.96 o 
   2   1   5       27.15       25.12      0.70 o 
   3   1   5       76.32       76.96      2.29 o 
   4   1   5       23.22       26.10      0.84 o 
   5   1   5      151.17      152.84      3.78 o 
   6   1   5       13.32       11.88      0.68 o 
   7   1   5       27.45       28.44      1.33 o 
  -8   2   5        3.04        4.52      1.21 o 
  -7   2   5       79.16       80.53      3.27 o 
  -6   2   5       53.26       50.87      1.96 o 
  -5   2   5      911.86      902.86     15.32 o 
  -4   2   5      101.43       99.22      3.66 o 
  -3   2   5      210.30      197.45      9.32 o 
  -2   2   5      191.50      202.90      8.65 o 
  -1   2   5        0.00       20.28     12.78 o 
   0   2   5     1205.04     1206.75     25.15 o 
   1   2   5       49.57      188.76      6.58 o 
   2   2   5      679.98      668.34     16.84 o 
   3   2   5      433.45      434.66     12.79 o 
   4   2   5       71.89       72.93      2.79 o 
   5   2   5        0.00        0.97      0.78 o 
   6   2   5       10.60        8.72      0.94 o 
   7   2   5        1.13        2.97      1.31 o 
  -8   3   5       76.56       78.22      2.48 o 
  -7   3   5        0.01        1.80      0.71 o 
  -6   3   5       11.70       13.30      0.95 o 
  -5   3   5       47.75       53.38      2.19 o 
  -4   3   5      180.37      161.85      5.54 o 
  -3   3   5      133.40      130.95      4.96 o 
  -2   3   5      619.01      561.45     15.11 o 
  -1   3   5       89.41      115.65     26.75 o 
   0   3   5      293.13      252.95     13.19 o 
   1   3   5      214.59      217.42     22.45 o 
   2   3   5       30.85       37.78      1.82 o 
   3   3   5       51.02       45.88      1.44 o 
   4   3   5       45.69       48.40      1.77 o 
   5   3   5       46.65       45.27      1.72 o 
   6   3   5        1.82        1.38      0.70 o 
  -8   4   5       12.59       12.88      1.42 o 
  -7   4   5       25.40       31.54      1.20 o 
  -6   4   5      141.40      133.50      4.32 o 
  -5   4   5      423.56      410.74      8.93 o 
  -4   4   5       58.69       54.05      1.40 o 
  -3   4   5       30.75       24.71      1.00 o 
  -2   4   5       61.21       66.42      2.62 o 
  -1   4   5        0.32       28.85     19.42 o 
   0   4   5     1633.31     1729.35     50.52 o 
   1   4   5      378.13      458.22     26.44 o 
   2   4   5      559.12      544.27     13.85 o 
   3   4   5      624.64      588.47     12.92 o 
   4   4   5       40.43       37.07      1.46 o 
   5   4   5        3.64        3.98      0.86 o 
   6   4   5        7.62        7.44      1.39 o 
  -7   5   5        0.11       -0.83      1.06 o 
  -6   5   5       14.27       16.34      0.99 o 
  -5   5   5       10.21        9.82      0.94 o 
  -4   5   5      199.82      184.73      6.70 o 
  -3   5   5       60.21       60.14      2.10 o 
  -2   5   5      392.85      406.98     12.18 o 
  -1   5   5       54.60       58.91      6.44 o 
   0   5   5      111.59      119.00      5.54 o 
   1   5   5       97.08       99.30      2.56 o 
   2   5   5        5.40       12.84      1.29 o 
   3   5   5       65.36       64.05      2.29 o 
   4   5   5       16.47       14.47      1.11 o 
   5   5   5       43.52       47.75      1.53 o 
   6   5   5        3.07        2.28      1.32 o 
  -7   6   5       51.25       52.72      2.19 o 
  -6   6   5        0.12        0.29      0.65 o 
  -5   6   5      318.80      310.18      6.01 o 
  -4   6   5       17.31       16.91      1.05 o 
  -3   6   5      101.05      100.02      3.62 o 
  -2   6   5       91.36       79.76      2.82 o 
  -1   6   5        9.52       10.20      1.59 o 
   0   6   5      124.03      136.72      6.89 o 
   1   6   5        4.89       34.93     13.87 o 
   2   6   5      107.90      109.49      3.60 o 
   3   6   5       26.97       22.88      1.27 o 
   4   6   5        1.89        1.72      0.84 o 
   5   6   5        2.26        2.90      1.19 o 
  -6   7   5        0.11        1.63      1.02 o 
  -5   7   5        8.72        9.40      0.92 o 
  -4   7   5      180.37      164.80      4.44 o 
  -3   7   5      204.20      211.95      6.20 o 
  -2   7   5      531.45      499.25      9.79 o 
  -1   7   5      122.33      119.03      3.16 o 
   0   7   5      289.92      284.29     26.74 o 
   1   7   5        0.96        3.59      1.05 o 
   2   7   5       15.87       16.92      1.11 o 
   3   7   5        4.56        6.17      0.96 o 
   4   7   5        9.87       11.67      0.99 o 
   5   7   5       34.21       40.48      2.10 o 
  -5   8   5      110.57      120.45      2.83 o 
  -4   8   5        4.40        4.10      0.83 o 
  -3   8   5       30.58       39.07      1.41 o 
  -2   8   5       38.88       37.71      1.42 o 
  -1   8   5        1.42        1.18      0.94 o 
   0   8   5       21.01       28.26      0.96 o 
   1   8   5        1.36       12.60      5.41 o 
   2   8   5       42.52       42.24      1.44 o 
   3   8   5        1.48        2.95      0.78 o 
   4   8   5        1.11        0.88      1.35 o 
  -4   9   5       42.77       39.15      1.95 o 
  -3   9   5       18.91       19.95      1.06 o 
  -2   9   5       97.03       96.07      3.04 o 
  -1   9   5       13.15       11.50      0.77 o 
   0   9   5       13.40       11.99      0.83 o 
   1   9   5       10.61       10.68      0.67 o 
   2   9   5        7.41       14.38      1.48 o 
  -3  10   5        8.18       10.01      1.49 o 
  -2  10   5        7.21       10.10      1.50 o 
  -1  10   5        0.50        1.56      0.84 o 
   0  10   5       57.54       67.04      3.65 o 
   1  10   5       21.27       26.78      3.61 o 
  -8   0   6       53.33       57.44      2.11 o 
  -7   0   6       23.69       26.15      1.15 o 
  -6   0   6       72.03       71.73      2.38 o 
  -5   0   6       32.69       31.94      1.14 o 
  -4   0   6        0.60       -0.50      0.57 o 
  -3   0   6     1119.56     1063.51     20.71 o 
  -2   0   6      105.34      105.16      3.87 o 
  -1   0   6     5039.57     4871.53    195.61 o 
   0   0   6      317.34      313.18     13.22 o 
   1   0   6      329.84      291.71      8.36 o 
   2   0   6       46.90       34.05      1.79 o 
   3   0   6        4.33        4.94      0.87 o 
   4   0   6      333.69      350.20      9.19 o 
   5   0   6        0.41       -0.64      0.81 o 
   6   0   6      106.35      105.21      2.93 o 
  -8   1   6       59.97       64.86      1.59 o 
  -7   1   6        0.01       -0.36      0.53 o 
  -6   1   6      459.35      449.58      6.13 o 
  -5   1   6      287.25      278.89      6.11 o 
  -4   1   6     1378.04     1349.50     19.57 o 
  -3   1   6       61.50       58.64      1.67 o 
  -2   1   6       46.94       43.27      2.32 o 
  -1   1   6       83.60      102.97      2.93 o 
   0   1   6       75.35       83.38      1.60 o 
   1   1   6      194.66      189.66      3.30 o 
   2   1   6       29.51       29.55      0.86 o 
   3   1   6      220.31      222.09      6.38 o 
   4   1   6       31.98       35.07      0.99 o 
   5   1   6       37.43       39.42      2.11 o 
   6   1   6        2.91        1.53      0.63 o 
  -8   2   6       72.77       70.60      2.33 o 
  -7   2   6       93.24      102.78      3.28 o 
  -6   2   6       44.09       42.53      1.58 o 
  -5   2   6      134.40      129.66      4.06 o 
  -4   2   6      115.77      114.50      4.12 o 
  -3   2   6      443.35      429.43     12.85 o 
  -2   2   6      277.79      257.42     10.63 o 
  -1   2   6     2341.10     2234.20     65.06 o 
   0   2   6      129.72      147.76      8.89 o 
   1   2   6      332.46      326.55      8.97 o 
   3   2   6        0.47        0.41      0.86 o 
   4   2   6      209.07      207.46      6.73 o 
   5   2   6        5.14        5.27      0.88 o 
   6   2   6       41.30       41.43      2.02 o 
  -8   3   6        7.24        8.18      1.27 o 
  -7   3   6        3.03        3.01      0.78 o 
  -6   3   6        7.60        9.92      0.85 o 
  -5   3   6      404.62      388.11      9.05 o 
  -4   3   6      262.86      254.42      8.95 o 
  -3   3   6        0.49       -0.45      0.60 o 
  -2   3   6      235.06      218.10      9.97 o 
  -1   3   6      597.60      569.72     16.23 o 
   0   3   6      731.53      684.27     44.43 o 
   1   3   6      769.89      760.65     18.75 o 
   2   3   6      509.26      467.06     12.61 o 
   3   3   6       84.79       80.23      3.06 o 
   4   3   6      201.91      203.33      6.41 o 
   5   3   6        9.99       10.12      1.00 o 
   6   3   6        0.00        1.15      1.38 o 
  -7   4   6       79.03       77.80      2.43 o 
  -5   4   6      118.12      111.41      5.03 o 
  -4   4   6      423.62      429.84     10.45 o 
  -3   4   6      377.38      388.78     11.03 o 
  -2   4   6      417.74      421.34     12.66 o 
  -1   4   6     2173.87     2108.72     92.23 o 
   0   4   6       11.96       16.06      0.67 o 
   1   4   6      498.01      477.55     17.94 o 
   2   4   6        0.89       -0.90      0.90 o 
   3   4   6        7.82        9.58      1.01 o 
   4   4   6       76.88       73.72      2.38 o 
   5   4   6       23.17       21.80      1.19 o 
   6   4   6       19.82       20.98      1.74 o 
  -7   5   6        4.03        5.25      1.30 o 
  -6   5   6       63.58       66.37      2.67 o 
  -5   5   6      262.26      248.33      5.97 o 
  -4   5   6      220.01      196.84      6.50 o 
  -3   5   6       52.33       51.19      2.15 o 
  -2   5   6       15.99       15.89      1.02 o 
  -1   5   6       82.92       89.39      7.91 o 
   0   5   6       65.18       67.48      1.86 o 
   1   5   6      393.42      384.81      9.96 o 
   2   5   6      125.33      112.25      3.90 o 
   3   5   6      105.80      100.81      5.07 o 
   4   5   6       74.54       68.61      2.09 o 
   5   5   6        7.22        4.39      1.34 o 
  -7   6   6       13.42       11.24      1.47 o 
  -6   6   6       22.39       20.74      1.04 o 
  -5   6   6       16.47       15.55      1.11 o 
  -4   6   6        6.83        6.48      0.84 o 
  -3   6   6      225.39      207.35      6.86 o 
  -2   6   6       70.83       72.18      2.67 o 
  -1   6   6      805.07      738.66     40.96 o 
   0   6   6       45.96       43.37      3.63 o 
   1   6   6      126.25      110.87      4.00 o 
   2   6   6       12.11       18.10      1.15 o 
   3   6   6        0.01       -0.32      0.81 o 
   4   6   6       73.00       75.16      2.77 o 
   5   6   6        0.58        0.10      1.21 o 
  -6   7   6      125.97      131.69      3.02 o 
  -5   7   6       16.97       12.37      0.95 o 
  -4   7   6      283.73      278.33      5.37 o 
  -3   7   6        7.50        6.85      0.92 o 
  -2   7   6       41.73       48.58      1.50 o 
  -1   7   6       18.00       13.27      0.72 o 
   0   7   6       12.55       15.59      0.75 o 
   1   7   6       10.98       16.13      0.75 o 
   2   7   6        1.59        3.12      0.85 o 
   3   7   6       38.61       40.87      1.45 o 
   4   7   6        0.02       -1.30      1.30 o 
  -5   8   6        8.70        9.14      1.44 o 
  -4   8   6        0.12        0.32      0.70 o 
  -3   8   6       95.90       91.21      3.26 o 
  -2   8   6        6.38       10.37      0.99 o 
  -1   8   6      271.51      252.55     16.46 o 
   0   8   6       16.44       17.28      1.50 o 
   1   8   6       22.21       17.62      2.15 o 
   2   8   6       20.27       20.82      1.15 o 
   3   8   6        2.18        2.71      1.30 o 
  -4   9   6       44.39       46.34      2.09 o 
  -3   9   6        9.28       10.96      1.38 o 
  -2   9   6        5.03        5.87      0.87 o 
  -1   9   6       11.27       14.96      2.31 o 
   0   9   6        4.04        4.07      0.63 o 
   1   9   6       46.76       57.82      2.32 o 
   2   9   6       23.61       24.09      1.74 o 
  -2  10   6       22.15       28.86      1.94 o 
  -1  10   6      108.96      117.73     10.04 o 
   0  10   6        0.17       -0.19      0.96 o 
  -8   0   7       17.35       16.03      1.39 o 
  -7   0   7      101.31      113.30      3.36 o 
  -6   0   7        4.42        2.45      0.71 o 
  -5   0   7      860.97      830.46     13.77 o 
  -4   0   7      395.89      377.45     10.93 o 
  -3   0   7     1672.01     1600.13     24.74 o 
  -2   0   7      239.96      237.35     10.11 o 
  -1   0   7        0.89       16.17      0.50 o 
   0   0   7      139.57      134.85      3.74 o 
   1   0   7       12.84       21.60      0.79 o 
   2   0   7      270.52      281.48     10.80 o 
   3   0   7      173.88      160.01      7.37 o 
   4   0   7       81.51       79.18      2.78 o 
   5   0   7       16.35       21.78      1.18 o 
   6   0   7        3.80        5.11      1.18 o 
  -8   1   7        9.76        9.83      0.94 o 
  -7   1   7       89.28       88.36      3.81 o 
  -6   1   7        0.84        1.04      0.50 o 
  -5   1   7       69.15       70.06      1.82 o 
  -4   1   7      142.86      138.74      3.57 o 
  -3   1   7       48.18       44.30      1.07 o 
  -2   1   7      241.32      204.33      8.52 o 
  -1   1   7       12.90       27.98      0.75 o 
   0   1   7     1109.74     1185.46     20.72 o 
   1   1   7      328.98      316.43      5.81 o 
   2   1   7      151.15      142.49     11.03 o 
   3   1   7      147.94      152.30      4.86 o 
   4   1   7       24.77       25.77      0.88 o 
   5   1   7      101.53       99.06      2.34 o 
   6   1   7        2.38        3.49      0.86 o 
  -8   2   7       13.54       14.19      1.48 o 
  -7   2   7       51.64       51.10      1.59 o 
  -6   2   7        0.34       -0.58      0.73 o 
  -5   2   7      125.82      126.54      5.77 o 
  -4   2   7      347.79      353.33     10.08 o 
  -3   2   7      265.11      260.78      9.61 o 
  -2   2   7      134.25      142.94      5.55 o 
  -1   2   7       29.48       43.35      1.65 o 
   0   2   7      490.97      511.62     10.69 o 
   1   2   7      134.81      155.67     25.78 o 
   2   2   7      390.20      383.85     11.55 o 
   3   2   7      348.92      324.38      9.26 o 
   4   2   7       19.97       18.63      1.18 o 
   5   2   7       31.94       32.60      1.35 o 
   6   2   7        0.21       -0.97      1.12 o 
  -8   3   7        0.04        0.20      1.08 o 
  -7   3   7       67.66       67.30      2.39 o 
  -6   3   7       21.31       22.86      1.12 o 
  -5   3   7        1.24        0.31      0.69 o 
  -4   3   7     1343.69     1286.59     17.84 o 
  -3   3   7      579.91      573.30     14.00 o 
  -2   3   7     1934.18     1788.01     25.66 o 
  -1   3   7       12.73       44.93      4.10 o 
   0   3   7     1616.56     1621.54    102.90 o 
   1   3   7       61.80       61.08      7.52 o 
   2   3   7      100.71       94.47      3.58 o 
   3   3   7        0.00       -0.15      0.72 o 
   4   3   7        3.81        6.16      0.92 o 
   5   3   7       65.41       73.17      2.56 o 
   6   3   7        7.28        5.87      1.34 o 
  -7   4   7       12.55       14.99      1.38 o 
  -6   4   7       12.52       12.06      0.93 o 
  -5   4   7       14.80       17.57      1.00 o 
  -4   4   7      184.95      191.39      6.93 o 
  -3   4   7      132.68      135.67      4.54 o 
  -2   4   7      247.47      277.46     10.16 o 
  -1   4   7      104.05      127.87     11.34 o 
   0   4   7      116.39      126.28      5.47 o 
   1   4   7       87.05      117.82     29.20 o 
   2   4   7      172.96      173.43      7.17 o 
   3   4   7      144.09      131.99      5.31 o 
   4   4   7       11.03       13.52      1.05 o 
   5   4   7       16.58       15.09      1.50 o 
  -7   5   7       60.34       61.16      2.16 o 
  -6   5   7        0.79       -0.03      0.66 o 
  -5   5   7        8.92        8.49      0.85 o 
  -4   5   7      223.77      212.65      6.60 o 
  -3   5   7      207.77      209.56      7.08 o 
  -2   5   7      460.79      465.84     11.35 o 
  -1   5   7       31.70       47.02      5.28 o 
   0   5   7      757.23      756.55     12.87 o 
   1   5   7       15.80       14.37      0.84 o 
   2   5   7      134.56      135.24      5.67 o 
   3   5   7        7.88        9.70      0.98 o 
   4   5   7        3.27        3.12      0.83 o 
   5   5   7       31.91       30.07      1.92 o 
  -6   6   7        5.11        5.45      1.20 o 
  -5   6   7      151.34      158.00      3.81 o 
  -4   6   7      117.60      104.39      4.18 o 
  -3   6   7      206.47      199.83      6.29 o 
  -2   6   7       60.21       69.91      2.87 o 
  -1   6   7        3.48        8.07      2.24 o 
   0   6   7       50.01       63.39      3.51 o 
   1   6   7        8.15       13.11      4.42 o 
   2   6   7       89.78       88.09      3.93 o 
   3   6   7       62.02       61.50      2.86 o 
   4   6   7       15.71       14.89      1.55 o 
  -6   7   7        1.07        0.27      1.15 o 
  -5   7   7       10.13       10.92      0.87 o 
  -4   7   7       11.47        9.13      0.94 o 
  -3   7   7        0.90        1.78      0.74 o 
  -2   7   7       82.49       83.69      3.92 o 
  -1   7   7       13.74        9.24      0.89 o 
   0   7   7      177.29      178.76      9.75 o 
   1   7   7       22.84       24.04      1.11 o 
   2   7   7       19.22       17.25      1.06 o 
   3   7   7       40.66       42.59      1.37 o 
   4   7   7        2.84        3.40      1.43 o 
  -5   8   7       60.31       61.59      2.24 o 
  -4   8   7       52.03       46.91      1.94 o 
  -3   8   7       62.27       62.00      2.52 o 
  -2   8   7        7.45        8.91      0.96 o 
  -1   8   7        0.02        1.15      0.53 o 
   0   8   7       63.27       72.21      4.57 o 
   1   8   7        2.73        5.93      1.39 o 
   2   8   7       53.87       60.44      2.34 o 
   3   8   7       44.09       47.39      2.27 o 
  -4   9   7       30.55       31.70      2.02 o 
  -3   9   7        7.43       10.26      1.38 o 
  -2   9   7       59.10       66.46      2.41 o 
  -1   9   7        0.00        0.96      0.79 o 
   0   9   7       90.18       89.17      3.20 o 
   1   9   7        0.46        1.08      0.78 o 
   2   9   7       20.65       21.32      1.74 o 
  -8   0   8       46.90       44.89      1.99 o 
  -7   0   8       25.87       27.79      1.12 o 
  -6   0   8       53.15       50.00      1.83 o 
  -5   0   8       82.97       82.64      3.04 o 
  -4   0   8       44.00       45.08      2.17 o 
  -3   0   8       20.86       21.01      0.98 o 
  -2   0   8      233.37      247.64     10.24 o 
  -1   0   8       29.33       20.39      0.87 o 
   0   0   8        5.70        5.87      0.49 o 
   1   0   8      432.86      403.49      8.61 o 
   3   0   8       69.54       60.88      1.93 o 
   4   0   8       72.82       59.98      2.01 o 
   5   0   8       13.66       12.29      0.94 o 
  -8   1   8        8.12        8.78      0.88 o 
  -7   1   8        1.47        1.45      0.93 o 
  -6   1   8       64.61       63.56      1.53 o 
  -5   1   8       95.17       87.53      2.14 o 
  -4   1   8      150.76      151.64      4.89 o 
  -3   1   8       61.60       58.88      1.80 o 
  -2   1   8       41.88       37.92      1.16 o 
  -1   1   8       26.16       38.74      0.85 o 
   0   1   8      299.50      300.56      5.46 o 
   1   1   8      447.23      432.22      6.29 o 
   2   1   8       88.26       86.68      2.71 o 
   3   1   8       25.38       26.39      0.89 o 
   4   1   8      106.92      105.45      2.86 o 
   5   1   8        1.11        1.60      0.45 o 
  -8   2   8       25.75       27.27      1.68 o 
  -7   2   8        2.16        2.69      0.72 o 
  -6   2   8       38.94       38.86      1.36 o 
  -5   2   8       30.09       30.71      1.26 o 
  -4   2   8       10.59       10.89      0.85 o 
  -3   2   8      436.94      405.07     11.86 o 
  -2   2   8      420.49      414.34     12.29 o 
  -1   2   8     1073.72     1018.87     13.56 o 
   0   2   8       13.75       15.37      0.64 o 
   1   2   8      580.46      579.04      9.89 o 
   2   2   8       68.00       67.94      2.53 o 
   3   2   8       18.34       17.84      1.14 o 
   4   2   8       14.27       11.64      1.02 o 
   5   2   8        0.32       -0.90      0.90 o 
  -7   3   8        1.40        1.33      0.64 o 
  -6   3   8      159.42      164.80      4.13 o 
  -5   3   8        9.68       11.60      0.84 o 
  -4   3   8       51.37       54.66      2.02 o 
  -3   3   8      231.46      237.48      8.53 o 
  -2   3   8      154.24      167.08      8.02 o 
  -1   3   8      348.16      308.63     14.87 o 
   0   3   8        0.04        0.42      0.48 o 
   1   3   8       81.30       83.05      4.49 o 
   2   3   8        0.98        0.20      0.82 o 
   3   3   8       72.26       78.06      2.43 o 
   4   3   8       33.57       33.85      1.35 o 
   5   3   8       10.79       11.70      1.43 o 
  -7   4   8        0.00        2.61      0.99 o 
  -6   4   8       19.08       19.13      1.05 o 
  -5   4   8        0.69        0.63      0.71 o 
  -4   4   8       32.24       31.94      1.21 o 
  -3   4   8      973.27      957.36     14.60 o 
  -2   4   8      104.74      101.89      3.58 o 
  -1   4   8     1198.03     1123.50     68.30 o 
   0   4   8       51.65       57.25      2.74 o 
   1   4   8      254.18      258.48     12.37 o 
   2   4   8       72.09       60.79      2.34 o 
   3   4   8        0.66       -0.35      0.77 o 
   4   4   8       14.73       14.94      1.07 o 
   5   4   8        0.03       -1.39      1.39 o 
  -7   5   8        0.00       -1.07      1.07 o 
  -6   5   8       37.72       34.13      1.19 o 
  -5   5   8        8.84        7.90      0.84 o 
  -4   5   8       28.59       28.68      1.20 o 
  -3   5   8       40.02       39.50      1.34 o 
  -2   5   8        3.80       10.79      0.90 o 
  -1   5   8       35.49       34.89      2.93 o 
   0   5   8       34.70       33.62      3.58 o 
   1   5   8       44.55       46.82      1.21 o 
   2   5   8       18.16       19.01      1.13 o 
   3   5   8       14.26       12.04      1.10 o 
   4   5   8       23.79       22.72      1.67 o 
  -6   6   8       18.57       16.16      1.37 o 
  -5   6   8       23.53       23.10      1.09 o 
  -4   6   8        2.40        1.53      0.72 o 
  -3   6   8        5.08        4.96      0.86 o 
  -2   6   8       55.88       59.86      2.13 o 
  -1   6   8      134.73      128.72      6.11 o 
   0   6   8        2.69        2.41      0.54 o 
   1   6   8      158.27      143.76      3.25 o 
   2   6   8        2.02        4.61      0.94 o 
   3   6   8       15.24       14.32      1.00 o 
   4   6   8       13.63       13.55      1.58 o 
  -5   7   8       40.04       41.80      1.86 o 
  -4   7   8       52.75       59.74      2.28 o 
  -3   7   8       52.66       45.56      1.49 o 
  -2   7   8       23.23       21.69      1.15 o 
  -1   7   8        0.72        0.81      0.80 o 
   0   7   8       21.59       23.32      1.51 o 
   1   7   8       75.22       77.43      5.78 o 
   2   7   8       13.45       15.00      1.02 o 
   3   7   8       10.56       10.48      1.51 o 
  -5   8   8       13.36       11.28      1.48 o 
  -4   8   8        0.18        0.16      1.09 o 
  -3   8   8        0.07        0.35      0.65 o 
  -2   8   8       24.65       25.94      1.20 o 
  -1   8   8       45.51       51.77      3.66 o 
   0   8   8        3.82        3.27      0.52 o 
   1   8   8       75.49       71.02      3.01 o 
   2   8   8        5.47        5.72      1.43 o 
  -3   9   8       16.41       14.69      1.57 o 
  -2   9   8        1.64        3.88      1.26 o 
  -1   9   8        1.34        3.52      0.82 o 
   0   9   8        8.22        7.85      0.94 o 
   1   9   8       16.99       18.76      1.18 o 
  -8   0   9       19.31       19.56      1.54 o 
  -7   0   9       20.79       19.68      1.00 o 
  -6   0   9       79.23       79.73      3.18 o 
  -5   0   9        3.00        1.59      0.63 o 
  -4   0   9       21.14       15.10      0.93 o 
  -3   0   9      124.45      142.80      6.65 o 
  -2   0   9        3.44        9.73      0.78 o 
  -1   0   9        0.27       22.45      0.70 o 
   0   0   9        7.21       10.55      0.57 o 
   1   0   9      199.61      180.08      5.43 o 
   2   0   9      181.21      191.10      6.81 o 
   3   0   9       94.20       91.06      2.78 o 
   4   0   9        0.70        0.49      0.68 o 
   5   0   9       17.07       19.41      1.59 o 
  -8   1   9        0.87        0.46      0.75 o 
  -7   1   9       46.82       46.30      1.16 o 
  -6   1   9       18.99       20.06      0.74 o 
  -5   1   9       34.00       37.20      1.04 o 
  -4   1   9       46.77       54.28      1.50 o 
  -3   1   9      123.57      116.96      2.95 o 
  -2   1   9       91.96       81.16      3.07 o 
  -1   1   9       13.23       33.63      0.91 o 
   0   1   9      157.74      154.17      4.33 o 
   1   1   9       42.06       44.73      0.89 o 
   2   1   9       13.97       11.74      0.76 o 
   3   1   9       66.47       60.27      1.91 o 
   4   1   9        9.15        7.25      0.60 o 
   5   1   9        2.99        2.63      0.77 o 
  -7   2   9        3.28        2.84      0.75 o 
  -6   2   9       31.22       35.41      1.29 o 
  -5   2   9       23.24       21.21      1.06 o 
  -4   2   9       19.66       19.71      0.98 o 
  -3   2   9       69.41       73.63      2.62 o 
  -2   2   9       16.54       37.06      1.26 o 
  -1   2   9      287.94      315.70     14.81 o 
   0   2   9       17.03       19.21      0.72 o 
   1   2   9        0.45        1.29      0.71 o 
   2   2   9      105.49      104.54      5.11 o 
   3   2   9       28.28       20.72      1.31 o 
   4   2   9        3.37        3.25      0.80 o 
   5   2   9       11.13       11.69      1.44 o 
  -7   3   9       12.50       16.00      1.35 o 
  -6   3   9       24.60       22.87      1.10 o 
  -5   3   9        3.72        2.32      0.73 o 
  -4   3   9       44.92       47.94      1.81 o 
  -3   3   9       25.78       23.66      1.10 o 
  -2   3   9      283.70      288.76      9.03 o 
  -1   3   9       21.23       22.89      0.77 o 
   0   3   9      345.22      379.91     31.64 o 
   1   3   9        1.70        5.08      2.28 o 
   2   3   9        8.60        6.51      1.09 o 
   3   3   9       13.51       11.21      0.99 o 
   4   3   9        6.30        6.16      0.83 o 
   5   3   9        4.85        3.09      1.48 o 
  -7   4   9        1.12        1.36      1.50 o 
  -6   4   9        6.87        8.85      0.81 o 
  -5   4   9      104.86      109.50      3.74 o 
  -4   4   9       59.84       53.48      2.09 o 
  -3   4   9       15.63       11.27      0.97 o 
  -2   4   9       68.23       76.02      2.82 o 
  -1   4   9      780.89      757.65     45.71 o 
   0   4   9       22.45       23.63      1.01 o 
   1   4   9      120.85      115.06      3.40 o 
   2   4   9      107.33      101.50      4.13 o 
   3   4   9        9.26       10.71      1.03 o 
   4   4   9       14.89       13.72      1.50 o 
  -6   5   9       19.96       20.94      1.47 o 
  -5   5   9        9.84       10.04      0.88 o 
  -4   5   9       28.70       29.36      1.20 o 
  -3   5   9        3.94        6.04      0.83 o 
  -2   5   9      118.13      118.41      5.02 o 
  -1   5   9        3.18        3.92      0.57 o 
   0   5   9      194.16      193.39     12.29 o 
   1   5   9       13.25       16.80      2.61 o 
   2   5   9       13.92       12.70      1.20 o 
   3   5   9       16.21       15.21      1.01 o 
   4   5   9        4.08        4.55      1.32 o 
  -6   6   9       16.82       15.91      1.53 o 
  -5   6   9        0.12        0.05      0.61 o 
  -4   6   9       12.60        9.57      0.87 o 
  -3   6   9       28.22       28.00      1.20 o 
  -2   6   9       19.67       19.94      1.17 o 
  -1   6   9        6.54       12.19      0.70 o 
   0   6   9        0.30       -0.49      0.49 o 
   1   6   9        8.57       10.78      0.92 o 
   2   6   9       28.30       29.36      1.23 o 
   3   6   9       19.35       17.12      1.65 o 
  -5   7   9        1.40        1.80      1.20 o 
  -4   7   9        9.79       10.75      1.23 o 
  -3   7   9       20.09       24.98      1.12 o 
  -2   7   9        0.19        0.35      0.71 o 
  -1   7   9        1.22        3.83      0.53 o 
   0   7   9        7.08        7.41      0.62 o 
   1   7   9       12.30       15.39      0.82 o 
   2   7   9        4.63        3.69      1.24 o 
  -4   8   9        2.95        3.44      1.26 o 
  -3   8   9        3.79        5.34      1.29 o 
  -2   8   9        8.13        9.12      1.48 o 
  -1   8   9        0.17        3.41      0.85 o 
   0   8   9        0.03       -0.73      0.73 o 
   1   8   9       15.78       13.28      1.07 o 
  -1   9   9        0.49        1.00      1.12 o 
  -7   0  10        1.10        0.08      1.15 o 
  -6   0  10        1.34        0.63      0.62 o 
  -5   0  10       36.77       39.98      1.35 o 
  -4   0  10       30.28       34.53      1.49 o 
  -3   0  10       12.58       15.84      0.92 o 
  -2   0  10      250.19      253.93      8.48 o 
  -1   0  10        0.64       11.58      1.26 o 
   0   0  10       34.66       33.15      0.89 o 
   1   0  10        7.65       23.79      2.73 o 
   2   0  10       84.51       81.28      2.81 o 
   3   0  10       74.59       68.79      3.07 o 
   4   0  10       36.54       31.75      1.73 o 
  -7   1  10      137.01      143.86      2.86 o 
  -6   1  10        3.44        4.33      0.50 o 
  -5   1  10      178.81      175.81      3.48 o 
  -4   1  10       17.29       13.62      0.63 o 
  -3   1  10        7.59        7.81      0.56 o 
  -2   1  10       13.57       16.50      1.35 o 
  -1   1  10        4.43        7.02      0.40 o 
   0   1  10       65.36       70.80      2.04 o 
   1   1  10        0.01        2.15      0.62 o 
   2   1  10        0.59       -0.27      0.62 o 
   3   1  10        1.19        0.72      0.54 o 
   4   1  10       10.46        9.03      0.90 o 
  -7   2  10        7.19        8.17      1.29 o 
  -6   2  10        0.94        1.08      0.64 o 
  -5   2  10      106.59       99.23      3.92 o 
  -4   2  10       97.02       96.03      4.33 o 
  -3   2  10       82.39       90.52      3.32 o 
  -2   2  10      166.46      173.26      6.63 o 
  -1   2  10       17.95       13.74      2.44 o 
   0   2  10       63.49       73.70      8.35 o 
   1   2  10      104.85      116.68      2.89 o 
   2   2  10       49.38       46.03      2.36 o 
   3   2  10       24.57       23.04      1.17 o 
   4   2  10       19.63       17.36      1.54 o 
  -7   3  10       64.78       69.90      2.28 o 
  -6   3  10       20.86       19.50      0.98 o 
  -5   3  10        0.27        1.07      0.71 o 
  -4   3  10        0.75        1.29      0.64 o 
  -3   3  10       81.95       72.33      2.62 o 
  -2   3  10      124.59      121.45      5.51 o 
  -1   3  10       82.40       78.51      5.42 o 
   0   3  10      550.39      548.20     30.46 o 
   1   3  10       68.16       69.63      1.87 o 
   2   3  10       43.66       41.43      1.56 o 
   3   3  10       14.10        6.75      0.93 o 
   4   3  10       14.05       17.10      1.58 o 
  -7   4  10        3.85        3.14      1.20 o 
  -6   4  10        1.76        1.20      0.97 o 
  -5   4  10      140.29      154.40      3.70 o 
  -4   4  10       39.19       36.61      1.27 o 
  -3   4  10      317.53      320.95      6.98 o 
  -2   4  10       92.98      100.26      4.75 o 
  -1   4  10        1.34        7.18      0.62 o 
   0   4  10        9.53       12.40      1.48 o 
   1   4  10      152.05      147.37      8.87 o 
   2   4  10        6.29       13.89      1.19 o 
   3   4  10        0.11       -0.25      0.66 o 
   4   4  10        9.61        9.94      1.38 o 
  -6   5  10        4.91        3.94      1.74 o 
  -5   5  10       26.25       28.78      1.14 o 
  -4   5  10        0.17        0.51      0.68 o 
  -3   5  10       24.33       24.65      1.15 o 
  -2   5  10        7.48        6.40      0.87 o 
  -1   5  10        3.37        2.33      1.14 o 
   0   5  10      116.83      117.98      2.97 o 
   1   5  10        3.61        4.50      0.61 o 
   2   5  10       13.33        9.84      0.95 o 
   3   5  10        0.97       -1.17      1.17 o 
  -5   6  10       20.67       20.83      1.53 o 
  -4   6  10       12.55       11.82      0.89 o 
  -3   6  10       16.64       17.74      1.02 o 
  -2   6  10       57.67       65.89      2.82 o 
  -1   6  10        0.01       -0.16      0.58 o 
   0   6  10       14.25       15.26      1.00 o 
   1   6  10        4.89        8.03      2.13 o 
   2   6  10       29.91       30.63      1.84 o 
   3   6  10       10.54       14.27      1.68 o 
  -5   7  10       29.14       30.97      1.85 o 
  -4   7  10       14.22       16.79      1.45 o 
  -3   7  10        4.12        6.32      1.17 o 
  -2   7  10       18.20       20.68      1.04 o 
  -1   7  10        0.72        1.52      1.06 o 
   0   7  10        5.48        8.21      3.19 o 
   1   7  10        0.02        0.15      0.75 o 
   2   7  10        4.39        5.76      1.37 o 
  -3   8  10        0.59        0.37      1.39 o 
  -2   8  10       16.04       15.07      1.53 o 
  -1   8  10        8.85        8.14      0.94 o 
   0   8  10       12.86       19.15      1.11 o 
  -7   0  11        5.73        6.83      1.18 o 
  -6   0  11      229.49      237.84      3.96 o 
  -5   0  11        2.12        1.76      0.65 o 
  -4   0  11      262.04      248.16      5.89 o 
  -3   0  11       63.30       50.46      1.90 o 
  -2   0  11        4.24       12.90      0.87 o 
  -1   0  11      367.57      341.41      9.59 o 
   0   0  11        3.26        2.32      0.46 o 
   1   0  11      137.93      127.27      3.32 o 
   2   0  11       37.01       37.33      1.42 o 
   3   0  11        2.44        0.40      0.73 o 
   4   0  11        1.25        0.71      1.00 o 
  -7   1  11        9.66       10.43      0.92 o 
  -6   1  11       22.33       22.29      0.99 o 
  -5   1  11       92.40       89.97      2.27 o 
  -4   1  11       95.52      101.79      2.84 o 
  -3   1  11       79.29       88.66      2.36 o 
  -2   1  11        0.46        0.26      0.88 o 
  -1   1  11       31.83       38.62      1.08 o 
   0   1  11       52.48       53.42      0.96 o 
   1   1  11       79.58       78.72      1.93 o 
   2   1  11       30.78       31.92      1.13 o 
   3   1  11       13.76       13.31      0.65 o 
   4   1  11       40.37       39.96      1.93 o 
  -7   2  11        0.00       -0.02      1.27 o 
  -6   2  11      217.57      225.87      3.70 o 
  -5   2  11       14.41       15.68      0.96 o 
  -4   2  11       97.29       91.09      3.78 o 
  -3   2  11        4.23        5.45      0.75 o 
  -2   2  11       19.91       23.10      1.11 o 
  -1   2  11      219.38      211.24      9.16 o 
   0   2  11        8.63        8.33      0.65 o 
   1   2  11      206.46      199.10      6.58 o 
   2   2  11       70.62       68.27      2.88 o 
   3   2  11       19.16       11.53      1.56 o 
   4   2  11        0.41        1.57      1.15 o 
  -7   3  11        0.01       -0.54      1.08 o 
  -6   3  11      112.27      122.21      2.79 o 
  -5   3  11       94.21       95.82      2.90 o 
  -4   3  11      369.15      367.37      6.31 o 
  -3   3  11      459.96      463.24      8.06 o 
  -2   3  11      118.52      120.15      4.75 o 
  -1   3  11      259.62      228.04     15.95 o 
   0   3  11       16.20       16.32      1.62 o 
   1   3  11       37.71       42.82      1.36 o 
   2   3  11       21.90       20.05      1.09 o 
   3   3  11       23.77       21.81      1.60 o 
  -6   4  11      123.92      131.74      2.95 o 
  -5   4  11        1.65        0.90      0.69 o 
  -4   4  11       45.77       48.36      1.54 o 
  -3   4  11        6.15        5.62      0.84 o 
  -2   4  11        3.16        6.33      0.89 o 
  -1   4  11       62.03       66.56      1.52 o 
   0   4  11       43.04       40.78      1.02 o 
   1   4  11       74.68       72.06      2.35 o 
   2   4  11       57.64       52.86      2.13 o 
   3   4  11       10.19        7.71      1.33 o 
  -6   5  11       35.92       36.23      1.87 o 
  -5   5  11       31.93       34.14      1.71 o 
  -4   5  11      100.97      104.25      2.83 o 
  -3   5  11       99.71       94.84      3.19 o 
  -2   5  11       30.86       32.09      1.26 o 
  -1   5  11       44.58       44.80      3.54 o 
   0   5  11       38.08       36.83      1.36 o 
   1   5  11       32.66       31.82      2.14 o 
   2   5  11        1.53        3.01      1.26 o 
  -5   6  11        1.49        4.64      1.66 o 
  -4   6  11       64.57       61.01      2.21 o 
  -3   6  11       13.24       14.68      0.93 o 
  -2   6  11        0.82        1.86      0.69 o 
  -1   6  11       91.71       96.66      5.28 o 
   0   6  11        0.08        0.66      0.43 o 
   1   6  11       40.17       35.71      2.47 o 
   2   6  11       11.25       13.76      1.53 o 
  -4   7  11       22.41       21.50      1.70 o 
  -3   7  11       12.14       14.93      1.39 o 
  -2   7  11        0.13        1.76      1.08 o 
  -1   7  11        6.32        6.40      0.86 o 
   0   7  11        3.89        5.67      0.89 o 
  -6   0  12       22.17       23.70      1.45 o 
  -5   0  12       28.56       28.68      1.13 o 
  -4   0  12      130.96      141.39      3.92 o 
  -3   0  12      198.46      195.38      5.08 o 
  -2   0  12      110.06      109.58      4.34 o 
  -1   0  12        5.09       10.47      0.64 o 
   0   0  12       20.07       22.10      0.80 o 
   1   0  12       20.77       20.94      1.78 o 
   2   0  12       24.74       16.13      1.36 o 
   3   0  12       53.53       53.23      2.18 o 
  -6   1  12       19.85       19.73      1.03 o 
  -5   1  12      151.55      151.72      2.42 o 
  -4   1  12        0.10        0.45      0.43 o 
  -3   1  12       28.62       26.84      1.47 o 
  -2   1  12      186.48      181.89      3.59 o 
  -1   1  12       65.53       67.43      1.67 o 
   0   1  12      429.12      434.65      6.62 o 
   1   1  12       39.47       43.26      0.80 o 
   2   1  12       44.35       38.87      0.98 o 
   3   1  12       36.37       35.18      1.45 o 
  -6   2  12       27.32       28.71      1.60 o 
  -5   2  12       70.70       71.00      2.40 o 
  -4   2  12      152.02      147.11      3.76 o 
  -3   2  12      236.42      232.50      5.33 o 
  -2   2  12      271.52      282.76      5.95 o 
  -1   2  12       31.33       43.71      1.07 o 
   0   2  12       74.78       82.33      8.53 o 
   1   2  12       27.04       31.40      0.91 o 
   2   2  12       28.01       23.13      1.73 o 
   3   2  12       24.81       23.61      1.72 o 
  -6   3  12       32.27       35.68      1.81 o 
  -5   3  12      219.05      235.96      3.73 o 
  -4   3  12       13.21       18.25      1.04 o 
  -3   3  12       37.89       38.85      1.49 o 
  -2   3  12       11.02       11.72      0.98 o 
  -1   3  12        2.91        5.06      0.87 o 
   0   3  12       54.99       57.10      2.69 o 
   1   3  12        2.31        8.00      0.59 o 
   2   3  12       10.53       12.01      1.34 o 
  -6   4  12       24.47       25.72      1.63 o 
  -5   4  12      125.64      115.71      2.82 o 
  -4   4  12      163.75      163.07      3.33 o 
  -3   4  12      181.69      177.34      4.00 o 
  -2   4  12      378.51      363.11      5.71 o 
  -1   4  12       12.44       15.73      1.10 o 
   0   4  12       81.74       75.71      2.62 o 
   1   4  12       13.65       11.73      0.93 o 
   2   4  12       41.49       42.19      2.50 o 
  -5   5  12       93.72       93.28      2.63 o 
  -4   5  12        6.37        4.76      1.19 o 
  -3   5  12       18.28       17.05      0.97 o 
  -2   5  12       37.54       35.62      1.25 o 
  -1   5  12        5.75        8.47      0.57 o 
   0   5  12       86.87       95.75      1.86 o 
   1   5  12        5.66        7.26      0.99 o 
  -4   6  12       31.29       30.42      1.79 o 
  -3   6  12       69.40       75.61      2.44 o 
  -2   6  12       39.85       37.59      1.92 o 
  -1   6  12        4.50        5.99      0.85 o 
   0   6  12       10.04        8.97      0.98 o 
  -6   0  13      108.00      122.85      2.90 o 
  -5   0  13        3.93        3.75      0.97 o 
  -4   0  13      130.94      126.42      3.13 o 
  -3   0  13        8.38        9.34      0.86 o 
  -2   0  13       26.13       25.49      1.12 o 
  -1   0  13      120.58      108.01      6.27 o 
   0   0  13      116.01      112.98      4.55 o 
   1   0  13      195.38      193.83      3.95 o 
   2   0  13       52.39       48.81      2.17 o 
  -6   1  13        5.22        5.18      0.89 o 
  -5   1  13       58.96       57.70      1.63 o 
  -4   1  13      105.24      110.83      2.06 o 
  -3   1  13      255.02      269.94      3.82 o 
  -2   1  13       60.72       59.93      1.94 o 
  -1   1  13      135.55      139.39      3.01 o 
   0   1  13        8.54        6.03      0.56 o 
   1   1  13        3.44        3.91      0.57 o 
   2   1  13        7.92        7.18      0.91 o 
  -6   2  13       82.94       79.76      2.46 o 
  -5   2  13       41.03       40.95      1.79 o 
  -4   2  13      102.50      102.93      2.75 o 
  -3   2  13        3.82        4.43      0.76 o 
  -2   2  13        1.19        4.28      0.74 o 
  -1   2  13       69.90       63.67      1.93 o 
   0   2  13       17.38       18.15      0.72 o 
   1   2  13      131.27      126.71      2.14 o 
   2   2  13       18.18       18.06      1.59 o 
  -5   3  13      103.89      107.22      2.74 o 
  -4   3  13      106.75      105.07      2.63 o 
  -3   3  13      219.48      213.40      3.87 o 
  -2   3  13       24.71       26.26      1.11 o 
  -1   3  13      136.66      129.86      7.02 o 
   0   3  13        9.39        9.83      0.95 o 
   1   3  13        6.50        7.49      1.30 o 
  -5   4  13       49.15       52.63      2.22 o 
  -4   4  13      107.68      104.81      2.75 o 
  -3   4  13       46.79       47.22      1.98 o 
  -2   4  13        0.34        0.37      0.97 o 
  -1   4  13        9.40        9.68      0.84 o 
   0   4  13        1.64        1.78      1.56 o 
   1   4  13       62.73       62.41      1.69 o 
  -4   5  13       61.46       62.19      2.32 o 
  -3   5  13       97.45      101.53      2.80 o 
  -2   5  13       33.26       37.84      1.83 o 
  -1   5  13       57.64       57.24      1.71 o 
   0   5  13        8.65        8.00      1.17 o 
  -5   0  14       14.65       12.56      1.35 o 
  -4   0  14       92.32       94.54      2.52 o 
  -3   0  14       47.00       43.64      1.85 o 
  -2   0  14      211.27      210.80      3.61 o 
  -1   0  14        0.86       10.86      0.93 o 
   0   0  14       56.44       59.28      1.57 o 
   1   0  14        1.57        1.45      0.86 o 
  -5   1  14       46.31       52.32      2.07 o 
  -4   1  14       15.47       17.21      1.16 o 
  -3   1  14        7.01        7.98      0.80 o 
  -2   1  14        8.77        8.95      0.55 o 
  -1   1  14        9.52        7.58      0.63 o 
   0   1  14       36.93       35.67      0.94 o 
   1   1  14       39.61       41.96      1.02 o 
  -5   2  14        3.93        2.28      1.26 o 
  -4   2  14       53.36       57.22      2.10 o 
  -3   2  14      110.88      105.95      2.77 o 
  -2   2  14      154.86      165.01      3.22 o 
  -1   2  14        8.16       11.27      1.29 o 
   0   2  14       84.54       89.16      1.86 o 
   1   2  14        0.14        1.66      0.96 o 
  -4   3  14       60.54       64.54      2.24 o 
  -3   3  14        0.20        3.27      1.03 o 
  -2   3  14        4.68        4.26      1.13 o 
  -1   3  14        1.98        2.33      0.76 o 
   0   3  14       34.39       37.65      1.34 o 
  -3   4  14       57.44       57.35      2.48 o 
  -2   4  14       56.81       55.17      2.32 o 
  -1   4  14       14.35       16.25      1.05 o 
  -4   0  15        7.78        6.98      1.22 o 
  -3   0  15       26.63       30.08      1.78 o 
  -2   0  15       28.10       25.09      1.74 o 
  -1   0  15        0.72        1.49      0.88 o 
  -3   1  15       77.21       77.05      1.75 o 
  -2   1  15        0.69        1.88      1.04 o 
  -1   1  15       58.19       61.35      1.28 o 
  -3   2  15        9.61       10.09      1.47 o 
  -2   2  15       13.02       13.54      1.51 o 
  -1   2  15        0.31        2.31      1.35 o 
                                                 
